# Supplementary material for: Maternal dietary fibre intake results in sex-specific single-cell molecular changes in the heart of the offspring
Source: Clin Sci (Lond). 2025 Nov 25;139(22):1527–42. doi: 10.1042/CS20257187 (PMC12751069; doi:10.1042/CS20257187)
Supplement: online supplementary material 2 [file CS-139-22-CS20257187-s002.xlsx]

## Sheet: TableS1
Table S1 | Counts of different cell types in heart identified by FACS (cells/mg heart weight).
	Male LF-offspring		Female LF-offspring		Male HF-offspring		Female HF-offspring
	mean	SD	mean	SD	mean	SD	mean	SD
B cells	135.046	25.687	209.779	47.776	100.457	29.137	109.721	30.54
Endocardium	298.615	197.604	234.391	82.35	234.82	98.759	261.259	81.42
Fibroblasts	3087.19	811.49	4664.24	733.932	3482.17	618.593	4711.69	750.232
Granulocytes	28.631	11.109	35.47	9.186	29.551	9.503	40.858	13.039
Lymphatic endothelial cells	169.869	59.844	181.156	36.019	164.904	34.038	186.668	31.367
Total macrophages	356.786	126.684	312.994	42.22	297.293	81.968	306.307	77.648
Total leukocytes	590.637	168.988	678.507	25.886	482.117	108.954	535.923	124.567
Total lymphoid cells	179.257	34.52	305.731	72.848	136.696	41.539	163.752	39.863
Mcam+ endothelial cells	113.385	21.014	136.906	44.126	106.463	21.309	133.375	29.448
MHCII-high Macrophages	203.587	68.008	163.568	64.294	172.839	43.468	155.402	42.046
MHCII-low Macrophages	148.707	61.064	145.057	36.708	119.974	42.573	145.771	40.686
Monocytes	19.698	5.856	18.239	2.297	13.391	3.486	19.295	9.072
Mural cells	596.367	123.851	1040.4	307.157	653.32	81.329	1045.47	202.468
Myeloid cells	378.653	130.689	333.382	44.367	312.406	84.36	327.012	79.83
NK cells	2.417	1.316	2.338	0.128	1.808	0.683	3.945	2.648
Pericytes	364.183	107.324	685.151	195.224	419.28	58.648	691.689	144.359
Residential mesenchymal cells	3687.69	915.037	5711.58	1035.9	4140.02	676.059	5764.64	910.009
Schwann Cells	57.522	16.895	83.198	26.546	69.018	11.369	104.345	27.034
Smooth Muscle Cells	164.204	55.988	255.419	101.698	154.335	32.371	237.316	57.335
T cells	14.825	4.776	23.006	6.034	12.138	3.734	27.664	10.527
Legend: LF, low fibre; HF, high fibre (n=27). See Figures 1 and S2 for statistical analyses.

## Sheet: TableS2
Table S2 | Number of cells by biological sex in scRNA-seq libraries.
Sex	HF1	HF2	LF1	LF2
Female	1543	3502	3621	1128
Male	3885	3215	1608	1125
Unknown	883	936	529	308
Legend: LF, low fibre offspring; HF, high fibre offspring. n=16 (n=4/diet/sex)

## Sheet: TableS3
Table S3 | Number of male and female cells in different clusters in the scRNA-seq dataset
Annotation	HF				LF
	Female	%	Male	%	Female	%	Male	%
B cells	293	5.81	492	6.93	188	3.96	157	5.74
DC-like	12	0.24	43	0.61	15	0.32	6	0.22
Endocardium	104	2.06	121	1.7	80	1.68	71	2.6
Endothelial	1408	27.91	2010	28.31	1772	37.31	896	32.78
Fibro1	864	17.13	974	13.72	806	16.97	482	17.64
Fibro2	699	13.86	994	14	602	12.68	376	13.76
Fibro3	99	1.96	59	0.83	29	0.61	9	0.33
Fibro4	87	1.72	138	1.94	57	1.2	34	1.24
Fibro5	23	0.46	31	0.44	8	0.17	4	0.15
Granu1	41	0.81	87	1.23	15	0.32	25	0.91
Granu2	25	0.5	65	0.92	11	0.23	21	0.77
LECs	54	1.07	54	0.76	30	0.63	25	0.91
Mac1	374	7.41	673	9.48	337	7.1	195	7.14
Mac2	341	6.76	497	7	292	6.15	135	4.94
Mac3	30	0.59	98	1.38	25	0.53	24	0.88
Mac4	7	0.14	45	0.63	7	0.15	3	0.11
Mac5	39	0.77	48	0.68	25	0.53	15	0.55
NK cells	42	0.83	75	1.06	26	0.55	41	1.5
Schwann cells	62	1.23	60	0.85	35	0.74	17	0.62
SMCs	337	6.68	365	5.14	275	5.79	140	5.12
T cells	104	2.06	171	2.41	114	2.4	57	2.09
Sum	5045	100	7100	100	4749	100	2733	100
Legend: LF, low fibre offspring; HF, high fibre offspring.

## Sheet: TableS4
Table S4 | Classifications of male and female cells in the scRNA-seq dataset
Annotation	HF				LF
	Female	%	Male	%	Female	%	Male	%
B cells	293	5.81	492	6.93	188	3.96	157	5.74
DC-like	12	0.24	43	0.61	15	0.32	6	0.22
Endocardium	104	2.06	121	1.7	80	1.68	71	2.6
Endothelial	1408	27.91	2010	28.31	1772	37.31	896	32.78
Fibroblasts	1772	35.12	2196	30.93	1502	31.63	905	33.11
Granu1ocytes	66	1.31	152	2.14	26	0.55	46	1.68
LECs	54	1.07	54	0.76	30	0.63	25	0.91
Macrophages	791	15.68	1361	19.17	686	14.45	372	13.61
NK cells	42	0.83	75	1.06	26	0.55	41	1.5
Schwann cells	62	1.23	60	0.85	35	0.74	17	0.62
SMCs	337	6.68	365	5.14	275	5.79	140	5.12
T cells	104	2.06	171	2.41	114	2.4	57	2.09
Sum	5045	100	7100	100	4749	100	2733	100
Legend: LF, low fibre offspring; HF, high fibre offspring.

## Sheet: TableS5
Table S5 | Top 20 marker genes of different cell types annotated.
Cluster	log2FoldChange	Gene
B cells	8.41244	Pax5
B cells	7.90923	Cd79a
B cells	8.19056	Ms4a1
B cells	8.25766	Blk
B cells	7.46609	Ly6d
B cells	8.15089	Fcmr
B cells	8.23425	Siglecg
B cells	7.4745	Fcrla
B cells	7.76121	Cxcr5
B cells	7.81058	Fcer2a
B cells	7.79539	Pou2af1
B cells	7.8118	Fcrl1
B cells	7.58994	Mzb1
B cells	7.43069	Cd22
B cells	7.50062	Tnfrsf13c
B cells	7.45753	Spib
B cells	8.41204	Klhl14
B cells	8.07953	Cacna1i
B cells	8.13271	Il5ra
B cells	7.52479	Agbl1
Fibroblasts	6.52085	Htra3
Fibroblasts	6.61652	Medag
Fibroblasts	6.77257	Fbln1
Fibroblasts	6.86916	Ogn
Fibroblasts	6.70599	Smoc2
Fibroblasts	6.7051	Pcolce2
Fibroblasts	7.03402	Clec3b
Fibroblasts	6.80239	Dpep1
Fibroblasts	7.00354	Scara5
Fibroblasts	6.66044	Cpxm1
Fibroblasts	6.78309	Svep1
Fibroblasts	6.70297	Mfap4
Fibroblasts	6.63931	Col6a6
Fibroblasts	6.54476	Sh3rf3
Fibroblasts	6.52712	Frzb
Fibroblasts	7.42935	Adamts19
Fibroblasts	6.57575	Ccbe1
Fibroblasts	6.5998	Trhde
Fibroblasts	6.61389	Cxcl14
Fibroblasts	6.83869	Penk
Endothelial	5.87538	Adgrl4
Endothelial	6.00956	Gpihbp1
Endothelial	6.20787	C1qtnf9
Endothelial	6.3443	Ccdc85a
Endothelial	6.48319	Aqp7
Endothelial	6.26186	Car4
Endothelial	6.15354	Timp4
Endothelial	5.88461	Pcdh17
Endothelial	5.99172	Adgrg1
Endothelial	5.86162	Dipk2b
Endothelial	6.08564	Sybu
Endothelial	5.77168	Thrsp
Endothelial	5.96504	Sox17
Endothelial	5.97836	Vwa3a
Endothelial	6.00017	Depp1
Endothelial	6.41329	Lrrc3b
Endothelial	5.82266	Apol10b
Endothelial	6.35768	Nos2
Endothelial	5.9494	Magix
Endothelial	5.97737	Zfp985
Schwann cells	13.6433	Kcna1
Schwann cells	11.0529	Csmd1
Schwann cells	11.673	Chl1
Schwann cells	11.7602	Cadm2
Schwann cells	10.7888	Ptprz1
Schwann cells	12.8285	Gfra3
Schwann cells	11.8664	Sox10
Schwann cells	11.6377	Gpr37l1
Schwann cells	11.4485	Stk32a
Schwann cells	10.6758	Kcna6
Schwann cells	11.2178	Gm2115
Schwann cells	12.1027	Cmtm5
Schwann cells	11.932	Gjc3
Schwann cells	11.2198	Rasgef1c
Schwann cells	11.624	Cnksr2
Schwann cells	12.2094	Sostdc1
Schwann cells	10.7026	Ncam2
Schwann cells	12.2921	Igsf11
Schwann cells	10.8585	Tfap2b
Schwann cells	11.9471	Sfrp5
Macrophages	7.24225	Mrc1
Macrophages	7.41633	C1qc
Macrophages	7.39878	C3ar1
Macrophages	7.39765	C1qa
Macrophages	7.31712	Fcrls
Macrophages	7.52625	F13a1
Macrophages	7.12202	C1qb
Macrophages	6.96239	Mgl2
Macrophages	7.43002	Ms4a7
Macrophages	7.05527	Cbr2
Macrophages	7.14937	Folr2
Macrophages	7.55193	Cd163
Macrophages	7.196	Ccl24
Macrophages	7.29969	Timd4
Macrophages	7.09365	Ccl12
Macrophages	7.26611	Cd300ld3
Macrophages	7.87718	Fcna
Macrophages	7.07833	Spic
Macrophages	7.4954	Tfec
Macrophages	7.77536	Mmp13
Granulocytes	8.5186	Sirpb1b
Granulocytes	8.67851	Sirpb1c
Granulocytes	8.60274	Gpr141
Granulocytes	9.20719	Gm5150
Granulocytes	9.80183	Hp
Granulocytes	8.61781	Atp1a3
Granulocytes	10.0601	Trem3
Granulocytes	8.30874	Sirpb1a
Granulocytes	10.5052	Treml4
Granulocytes	10.2673	Trem1
Granulocytes	8.75517	Ear2
Granulocytes	8.71528	Arg2
Granulocytes	10.0783	S100a8
Granulocytes	9.5605	Gm9733
Granulocytes	10.029	Cxcr2
Granulocytes	10.5144	Cd300e
Granulocytes	9.13298	Dhrs9
Granulocytes	10.8928	Retnlg
Granulocytes	10.3214	Il1f9
Granulocytes	10.2175	S100a9
T cells	9.06929	Themis
T cells	7.4896	Lef1
T cells	8.12697	Cd3g
T cells	8.77318	Cd3e
T cells	8.4029	Cd3d
T cells	7.92178	Bcl11b
T cells	7.41408	Camk4
T cells	7.65858	Tcf7
T cells	7.2529	Il7r
T cells	7.11274	Icos
T cells	7.28308	Lat
T cells	7.87729	St8sia1
T cells	7.44419	Cd5
T cells	8.56032	Nsg2
T cells	8.90493	Cd6
T cells	8.47415	Cd8b1
T cells	8.42773	Dapl1
T cells	7.35857	Ubash3a
T cells	7.65644	Cd8a
T cells	7.68093	Cd40lg
NK cells	9.23714	Klrk1
NK cells	11.0427	Klrb1c
NK cells	10.2341	Klre1
NK cells	10.967	Ncr1
NK cells	10.2169	Klrc2
NK cells	9.75016	Prf1
NK cells	11.0918	Gzma
NK cells	10.0071	Klrb1b
NK cells	9.95686	Gzmb
NK cells	10.702	Klri2
NK cells	9.35323	Styk1
NK cells	9.77614	Klrc1
NK cells	11.6727	Klra8
NK cells	9.49692	Xcl1
NK cells	9.98424	Klra7
NK cells	9.71822	Klrb1a
NK cells	11.3771	Klra4
NK cells	10.2646	Klra3
NK cells	11.6449	Klrc3
NK cells	10.7841	Khdc1a
SMCs	8.73136	Trpc3
SMCs	8.93117	Ano1
SMCs	8.84534	Vtn
SMCs	8.1092	Abcc9
SMCs	8.59755	Rgs4
SMCs	8.71693	Pde8b
SMCs	8.47249	Higd1b
SMCs	8.31262	Kcnj8
SMCs	8.7106	Lin7a
SMCs	7.8061	Rerg
SMCs	8.44089	Casq2
SMCs	8.95665	Olfr558
SMCs	8.4041	Lrfn2
SMCs	9.01284	Myh11
SMCs	9.86631	Slc38a11
SMCs	7.90653	Stac
SMCs	8.42456	Kcnmb1
SMCs	8.71117	Tmc5
SMCs	9.20781	Ace2
SMCs	9.2229	Iqsec3
Endocardium	7.57091	Tmem108
Endocardium	6.59177	Cdh11
Endocardium	6.64476	Vwf
Endocardium	7.32284	Cytl1
Endocardium	9.02883	Npr3
Endocardium	6.26757	Pkhd1l1
Endocardium	7.42683	Smoc1
Endocardium	6.27338	Bmx
Endocardium	9.8806	Fgf14
Endocardium	7.49523	Prr15
Endocardium	7.17844	Nrxn3
Endocardium	8.86815	Sall1
Endocardium	6.29449	Ahsg
Endocardium	9.2689	Nrg1
Endocardium	9.54388	Dsg2
Endocardium	7.82128	Bex4
Endocardium	6.80378	Slco1a4
Endocardium	6.62141	Irf6
Endocardium	8.19647	Sost
Endocardium	7.78834	Ocln
LECs	12.4365	Mmrn1
LECs	7.38245	Prox1
LECs	12.5032	Ccl21a
LECs	7.08966	Adgrg3
LECs	9.16549	Tc2n
LECs	8.78307	Sh3gl3
LECs	7.98347	Il7
LECs	7.84603	Lcn2
LECs	7.28856	Tll1
LECs	7.71154	Gap43
LECs	11.2469	Tbx1
LECs	7.94042	Hoxd9
LECs	7.43169	AA467197
LECs	10.1704	Pld5
LECs	7.25065	Nrcam
LECs	8.09742	Kif26b
LECs	6.99727	Susd4
LECs	7.01954	Tnfaip8l3
LECs	7.09218	Clca3a1
LECs	9.05227	Scn5a
DC-like	7.05997	Flt3
DC-like	5.63496	Itgax
DC-like	5.52776	Jaml
DC-like	7.65705	Klri1
DC-like	10.8312	Xcr1
DC-like	9.15652	Cd209a
DC-like	10.3558	Ffar4
DC-like	9.04497	Cldn1
DC-like	10.9824	Gpr141b
DC-like	11.2914	Gcsam
DC-like	5.65514	Gpr68
DC-like	7.00269	Tnip3
DC-like	5.8236	Havcr2
DC-like	5.59525	Aldoc
DC-like	5.76155	Hepacam2
DC-like	5.85088	Mycl
DC-like	6.32927	Strip2
DC-like	5.95781	Htr7
DC-like	6.09544	Itgae
DC-like	5.62351	Clec9a

## Sheet: TableS6
Table S6 | Differentially expressed genes in HF vs LF male offspring.
Gene	Cluster	log2FoldChange	FDR
Dnaja1	B cells	1.18534	1.28e-15
Hsph1	B cells	2.14706	1.17e-12
Hsp90aa1	B cells	0.930522	2.1e-07
Hsp90ab1	B cells	0.720057	2.81e-06
Hspd1	B cells	0.958757	2.9e-06
Dnajb1	B cells	1.42472	1.1e-05
Hspe1	B cells	0.634482	7.87e-05
Cacybp	B cells	0.710181	0.000172
Ahsa1	B cells	1.0082	0.00103
Hspa8	B cells	0.587446	0.002252
Mat2a	B cells	0.917984	0.002636
Btg2	B cells	0.529802	0.002911
Chordc1	B cells	0.976197	0.003518
Sik1	B cells	0.819529	0.024934
Polr2a	B cells	0.71837	0.026625
Klf6	B cells	0.584907	0.033033
Lman2l	B cells	1.2212	0.042455
St13	B cells	0.683576	0.043299
Tubb4b	B cells	0.532927	0.04344
Ahnak	B cells	1.08691	0.045046
Pml	B cells	-0.77169	8.83e-06
Cd180	B cells	-0.75565	0.000529
Slc15a2	B cells	-1.68533	0.003231
Heatr6	B cells	-0.79686	0.0054
Mrpl23	B cells	-0.91827	0.033033
Hsp90aa1	Endo1	1.09458	1.43e-47
Hsph1	Endo1	1.45025	1.68e-38
Zbtb16	Endo1	2.71226	1.89e-37
Lpl	Endo1	0.807507	9.61e-29
Dnajb1	Endo1	1.02561	1.66e-24
Rps6ka3	Endo1	0.658094	9.46e-24
P4ha1	Endo1	0.899853	1.2e-23
Bag3	Endo1	1.06446	8.43e-22
Rbm3	Endo1	0.607545	2.48e-21
Timp4	Endo1	0.803976	2.96e-17
Stip1	Endo1	0.771381	3.09e-17
Gsn	Endo1	0.745855	9.84e-16
Naa16	Endo1	0.706423	6.42e-14
Pkp4	Endo1	0.537414	3.03e-13
Cacybp	Endo1	0.558679	4.32e-13
Mat2a	Endo1	0.517464	1.39e-12
Zfp366	Endo1	0.586243	1.82e-12
C1qa	Endo1	2.29781	6.34e-12
Angptl4	Endo1	1.07767	8.38e-12
Ttll7	Endo1	1.0861	1.13e-11
Sult1a1	Endo1	0.709874	1.68e-11
Dcn	Endo1	0.884936	3.01e-10
Chordc1	Endo1	0.504091	5.06e-10
Gfod1	Endo1	0.694032	7.34e-10
Cd74	Endo1	0.610278	1.52e-09
Cdkn1a	Endo1	0.509642	2.01e-09
Hspa4l	Endo1	1.15407	1.36e-08
Amotl2	Endo1	0.570614	1.72e-08
Ahsa1	Endo1	0.501314	1.72e-08
Tcf7l1	Endo1	0.539925	4.2e-08
Skil	Endo1	0.572916	8.99e-08
Swt1	Endo1	0.533667	9.22e-08
Hbb-bs	Endo1	4.19121	1.44e-07
Ednrb	Endo1	0.549691	2.42e-07
Lyz2	Endo1	1.04554	3.06e-07
Herc4	Endo1	0.625078	8.69e-07
Cbx5	Endo1	0.52717	1.21e-06
Vwa3a	Endo1	0.644263	1.21e-06
Smad6	Endo1	0.936609	1.71e-06
Dedd2	Endo1	1.42879	2.34e-06
Ywhag	Endo1	0.510756	2.92e-06
Phlda1	Endo1	0.941668	3.1e-06
Dnajb4	Endo1	0.704148	3.57e-06
Ints6	Endo1	0.676666	4.3e-06
Hhex	Endo1	0.57761	1.42e-05
Prkd1	Endo1	0.529126	1.65e-05
Dnaja4	Endo1	0.550951	1.68e-05
Ccdc117	Endo1	0.590562	1.75e-05
Acer2	Endo1	0.698164	4.51e-05
Lman2l	Endo1	0.930328	0.000224
C1qb	Endo1	1.17631	0.000409
Pik3r3	Endo1	0.501768	0.000968
Sesn1	Endo1	0.517899	0.001119
Pde7b	Endo1	0.611868	0.001127
Rel	Endo1	0.684068	0.00159
Ptger4	Endo1	0.803155	0.001669
Soga1	Endo1	0.534647	0.002355
Dusp8	Endo1	0.572865	0.00286
H2-Aa	Endo1	0.641392	0.003197
Bcar3	Endo1	0.610654	0.003241
Agtpbp1	Endo1	0.506594	0.003309
Cadm1	Endo1	1.09352	0.003926
Rnf24	Endo1	0.591445	0.005149
Rufy3	Endo1	0.556182	0.005218
Cables1	Endo1	0.803569	0.005276
Glcci1	Endo1	0.562018	0.006051
Lnx1	Endo1	0.623233	0.006063
Cdc42ep4	Endo1	0.550925	0.006451
Plod2	Endo1	0.583606	0.007658
Pf4	Endo1	0.876479	0.010262
Fgfr3	Endo1	0.621855	0.012677
Pla2g12a	Endo1	0.625312	0.014632
Slco2b1	Endo1	0.515403	0.01825
Bag4	Endo1	0.765164	0.018647
Pde4dip	Endo1	0.675752	0.019974
Xkr6	Endo1	0.62933	0.037055
Cep95	Endo1	0.618313	0.039422
Nod2	Endo1	0.644811	0.044052
Uba52	Endo1	-0.69593	1.47e-34
Serpinh1	Endo1	-0.52845	5.24e-28
Slc15a2	Endo1	-2.47272	9.57e-23
Calr	Endo1	-0.59694	4.61e-22
Sox18	Endo1	-0.59285	1.68e-21
Pdia3	Endo1	-0.53165	1.08e-19
Myadm	Endo1	-0.5362	3.17e-19
Bst2	Endo1	-0.50987	8.63e-15
Ptp4a3	Endo1	-0.59163	2.46e-14
Tmsb10	Endo1	-0.62574	1.07e-13
Zfp36	Endo1	-0.84767	2.16e-11
Yif1b	Endo1	-0.54853	9.11e-11
Iigp1	Endo1	-0.79463	4.27e-09
Apol10b	Endo1	-0.65439	4.83e-07
Nr5a2	Endo1	-1.04693	4.77e-06
Tap1	Endo1	-0.63801	8.3e-06
Tgtp2	Endo1	-0.89292	1.75e-05
Gbp4	Endo1	-0.5807	2.79e-05
2610008E11Rik	Endo1	-0.58713	3.12e-05
Ifit3b	Endo1	-0.92282	4.89e-05
Irgm1	Endo1	-0.51059	0.000112
Tgtp1	Endo1	-1.08615	0.000141
Sdf2l1	Endo1	-1.04418	0.000164
Zfp985	Endo1	-0.61132	0.000171
Polr2l	Endo1	-0.5817	0.000213
Dynlt1c	Endo1	-0.70015	0.000234
Oasl2	Endo1	-0.6134	0.000242
Mycn	Endo1	-0.9347	0.000256
Cyp26b1	Endo1	-0.91721	0.000264
Slfn3	Endo1	-0.67088	0.000422
Micu2	Endo1	-0.5022	0.000445
Gvin1	Endo1	-0.57356	0.000466
Prdm1	Endo1	-0.72715	0.000968
BC004004	Endo1	-0.52328	0.000968
Cxcr4	Endo1	-0.97306	0.001346
Vim	Endo1	-0.5195	0.001448
Lrrc3b	Endo1	-0.61641	0.001811
Gm12185	Endo1	-0.52716	0.002355
Saysd1	Endo1	-0.50667	0.002714
Cd274	Endo1	-0.58185	0.003846
Mplkip	Endo1	-0.5223	0.004887
Phpt1	Endo1	-0.76772	0.005104
Ruvbl1	Endo1	-0.50715	0.005626
Ackr3	Endo1	-0.53904	0.005935
Mmp14	Endo1	-0.94587	0.009198
Dtx3	Endo1	-0.50777	0.009389
Gstp1	Endo1	-0.51443	0.010021
Dapk3	Endo1	-0.61673	0.011267
Arrdc1	Endo1	-0.52064	0.012854
Adm	Endo1	-0.86338	0.015813
Ifit3	Endo1	-0.59931	0.018755
Igfbp3	Endo1	-0.61579	0.020271
D830030K20Rik	Endo1	-0.62315	0.02178
Pex16	Endo1	-0.66831	0.027791
Gpr137b	Endo1	-0.56559	0.030152
Mogs	Endo1	-0.56907	0.031749
Flad1	Endo1	-0.69703	0.035006
Eef1e1	Endo1	-0.62356	0.044052
Rpap2	Endo1	-0.5535	0.044624
Rpa3	Endo1	-0.55948	0.047772
Kat2a	Endo1	-0.76448	0.048465
Sult1a1	Endocardium	1.48317	0.046682
Angptl4	Fibro1	2.37915	2.13e-37
Rbm3	Fibro1	0.573292	1.84e-19
Hsph1	Fibro1	0.99516	2.9e-19
Zbtb16	Fibro1	0.899012	5.47e-17
Hspb1	Fibro1	0.934114	3.37e-15
Arhgap24	Fibro1	0.965667	1.95e-12
Bcl6	Fibro1	0.672972	8.4e-11
Aff1	Fibro1	0.73378	1.83e-10
Fmo2	Fibro1	0.918454	1.95e-09
Dnajb1	Fibro1	0.902711	4.24e-09
Sema5a	Fibro1	0.721205	1.3e-08
Lyz2	Fibro1	1.19278	2.85e-08
Trf	Fibro1	1.05048	2.09e-07
Ror1	Fibro1	0.571565	2.38e-07
Spon1	Fibro1	0.774369	1.05e-06
Amotl2	Fibro1	0.889745	2.01e-06
Fkbp5	Fibro1	0.652719	3.33e-06
Plcl1	Fibro1	0.540181	5.47e-06
Slc38a2	Fibro1	0.512037	5.67e-06
Mllt3	Fibro1	0.513689	1.55e-05
9330159F19Rik	Fibro1	1.72143	1.93e-05
Hbb-bs	Fibro1	4.3409	2.61e-05
Naa16	Fibro1	0.52472	3.46e-05
Gem	Fibro1	0.580259	6.34e-05
Slc7a6	Fibro1	0.716349	0.000156
Bag3	Fibro1	0.573635	0.00022
Smad7	Fibro1	0.68114	0.000227
Plekhg5	Fibro1	1.03414	0.000228
Ccdc117	Fibro1	0.700489	0.000305
Ier3	Fibro1	0.558425	0.000345
Lemd3	Fibro1	0.722659	0.000353
Phlda1	Fibro1	0.591007	0.000371
Fmo1	Fibro1	0.529367	0.000481
Dnaja4	Fibro1	0.960981	0.000625
Cacna1c	Fibro1	0.576501	0.001105
Zfp697	Fibro1	0.671233	0.001715
Hspa4l	Fibro1	0.562124	0.001915
Ramp1	Fibro1	0.906733	0.002485
Ccbe1	Fibro1	0.669358	0.004549
C1qb	Fibro1	1.32011	0.006132
H6pd	Fibro1	0.584939	0.006426
Mb21d2	Fibro1	0.613158	0.007854
Pde3b	Fibro1	0.510055	0.00901
Taf4	Fibro1	0.699367	0.011672
Cd74	Fibro1	0.512661	0.011988
Dusp6	Fibro1	0.79773	0.01281
Arrdc4	Fibro1	0.610004	0.012892
Maob	Fibro1	0.504152	0.013124
Cyp1b1	Fibro1	0.804717	0.013756
Maff	Fibro1	0.51821	0.014098
Lin54	Fibro1	0.598913	0.017598
Lin9	Fibro1	1.07245	0.019851
Prex1	Fibro1	0.902228	0.02227
Galnt15	Fibro1	0.739903	0.023832
Bmper	Fibro1	0.611718	0.024848
Trib1	Fibro1	0.714736	0.02752
Stc2	Fibro1	0.664468	0.031316
Ltbp2	Fibro1	0.57047	0.034251
Aldh3b1	Fibro1	1.05633	0.042129
Slc2a3	Fibro1	1.2721	0.042449
Itgbl1	Fibro1	0.525192	0.042545
Hpgd	Fibro1	1.14328	0.049174
Manf	Fibro1	-0.93564	4.22e-34
Creld2	Fibro1	-1.11951	4.07e-26
Pdia6	Fibro1	-0.6539	1.31e-24
Spon2	Fibro1	-0.98048	2.89e-22
Sdf2l1	Fibro1	-1.27259	4.35e-20
Maged2	Fibro1	-0.70767	1.57e-14
Lsp1	Fibro1	-0.52047	2.1e-14
Hic1	Fibro1	-0.65384	1.91e-12
Anpep	Fibro1	-0.73221	3.28e-10
Magt1	Fibro1	-0.55825	5.9e-10
Mlec	Fibro1	-0.50608	4.42e-09
Adam19	Fibro1	-0.5987	3.44e-08
Pth1r	Fibro1	-0.77087	1.74e-07
Micu2	Fibro1	-0.63628	7.05e-07
Dynlt1c	Fibro1	-0.52937	1.73e-06
Igdcc4	Fibro1	-0.74634	2.27e-06
Zbtb7c	Fibro1	-0.59219	2.77e-06
Dhrs3	Fibro1	-0.62976	4.11e-06
Bhlhe41	Fibro1	-0.64373	6.59e-06
Dcakd	Fibro1	-0.50653	1.55e-05
Efhd1	Fibro1	-0.55066	4e-05
Rarb	Fibro1	-0.91485	4.92e-05
Vegfb	Fibro1	-0.57854	0.000255
Wfdc1	Fibro1	-0.68859	0.000287
Il17rc	Fibro1	-0.58238	0.000406
Ptp4a3	Fibro1	-0.6206	0.000525
Lbh	Fibro1	-0.57953	0.00058
2610008E11Rik	Fibro1	-0.53965	0.001105
Fgf18	Fibro1	-0.74383	0.001281
Chst1	Fibro1	-0.74267	0.001393
Ldlr	Fibro1	-0.57693	0.00234
Tubb2b	Fibro1	-0.67614	0.002849
Mdk	Fibro1	-0.64162	0.003404
Tmem100	Fibro1	-0.65871	0.003469
Zbtb21	Fibro1	-0.60773	0.006353
Zc3h6	Fibro1	-0.5802	0.006372
Syt17	Fibro1	-0.50884	0.006667
Adcyap1r1	Fibro1	-0.68523	0.009191
Dpp4	Fibro1	-0.6183	0.01072
Col27a1	Fibro1	-0.53996	0.013124
Aif1l	Fibro1	-0.89942	0.014727
Afap1l2	Fibro1	-0.69247	0.01482
Vstm4	Fibro1	-0.70421	0.01482
Rad51b	Fibro1	-0.80104	0.015045
Cmah	Fibro1	-0.8434	0.016816
Slc16a9	Fibro1	-0.61281	0.01693
Alms1	Fibro1	-0.60498	0.017635
Gask1a	Fibro1	-0.58006	0.017718
Ttll1	Fibro1	-0.51753	0.019188
Mvd	Fibro1	-0.72179	0.019768
Pthlh	Fibro1	-1.25273	0.020655
Amn1	Fibro1	-0.53019	0.020819
Rbfox1	Fibro1	-0.90461	0.024917
Klhl6	Fibro1	-0.52487	0.025184
Dpagt1	Fibro1	-0.53216	0.032777
Ppcdc	Fibro1	-0.51093	0.03334
Adgrv1	Fibro1	-0.66901	0.034251
Ccdc138	Fibro1	-0.53799	0.034655
Zfr2	Fibro1	-0.72408	0.042515
Rgs12	Fibro1	-0.50882	0.047425
Asb2	Fibro1	-0.52748	0.049827
Zbtb16	Fibro2	1.29611	9.74e-29
Angptl4	Fibro2	1.66309	2.85e-23
Hsph1	Fibro2	1.23205	3.01e-21
Hspb1	Fibro2	1.16609	7.42e-21
Ifi205	Fibro2	0.99942	7.42e-21
Arhgap24	Fibro2	0.88393	9.54e-21
Dnaja1	Fibro2	0.546484	4.7e-13
Dnajb1	Fibro2	1.02656	6.07e-12
Fmo2	Fibro2	0.707738	7.25e-12
Rbm3	Fibro2	0.553586	1.88e-11
Smim41	Fibro2	0.83348	5.2e-10
Chordc1	Fibro2	0.693578	3.26e-09
Cd74	Fibro2	1.10637	5.25e-09
Spon1	Fibro2	0.51609	2.52e-08
Slit3	Fibro2	0.801758	3.31e-08
Lyz2	Fibro2	1.102	1.12e-07
Bag3	Fibro2	0.6551	1.28e-06
Naa16	Fibro2	0.687844	1.37e-06
Bcl6	Fibro2	0.526459	3.26e-06
Trf	Fibro2	0.718598	4.52e-06
Sult5a1	Fibro2	1.4011	4.52e-06
Fkbp5	Fibro2	0.609897	1.14e-05
Elf1	Fibro2	0.514718	3.73e-05
Cpt1a	Fibro2	0.573554	4.77e-05
Hpgd	Fibro2	1.10203	0.000162
Hbb-bs	Fibro2	1.32408	0.000525
C1qa	Fibro2	1.55243	0.00065
9330159F19Rik	Fibro2	1.10177	0.001031
Pde10a	Fibro2	0.989095	0.00108
Il6ra	Fibro2	0.584477	0.001281
Tex30	Fibro2	1.30164	0.001535
Inmt	Fibro2	1.37578	0.001668
Slc7a6	Fibro2	0.701226	0.00237
Alkal2	Fibro2	0.861728	0.003164
Galnt15	Fibro2	1.33884	0.003299
Ccdc117	Fibro2	0.560068	0.003369
Pptc7	Fibro2	0.747784	0.004272
Klhl2	Fibro2	0.728371	0.004441
Ccn5	Fibro2	0.515589	0.005487
Dpyd	Fibro2	0.85537	0.006924
Mtcl1	Fibro2	1.08855	0.007793
Fhit	Fibro2	0.798856	0.008819
Serpine1	Fibro2	1.04334	0.009303
Jph2	Fibro2	0.644283	0.0112
2210408I21Rik	Fibro2	0.710918	0.011859
Gpnmb	Fibro2	1.43257	0.012267
Ppl	Fibro2	0.836663	0.013229
Lox	Fibro2	0.651518	0.017834
Prkab2	Fibro2	0.666031	0.0179
Pgf	Fibro2	0.590846	0.021268
Usp12	Fibro2	0.59925	0.021437
C4b	Fibro2	1.22625	0.028008
Prkx	Fibro2	0.550631	0.028395
Ctnna3	Fibro2	1.05282	0.029458
Igf2bp2	Fibro2	1.05582	0.030546
Trim65	Fibro2	0.817131	0.034474
Sertad3	Fibro2	0.649293	0.038749
Gnai1	Fibro2	0.947254	0.03914
Abcb1b	Fibro2	1.02681	0.044987
Hs3st1	Fibro2	0.664003	0.045331
Cog3	Fibro2	0.513503	0.046724
Pde8a	Fibro2	0.731456	0.046991
N4bp2l1	Fibro2	1.16678	0.048124
Phykpl	Fibro2	0.706876	0.049838
Manf	Fibro2	-0.80038	7.42e-21
Pdia6	Fibro2	-0.54462	1.89e-17
Spon2	Fibro2	-1.02319	1.61e-16
Spry2	Fibro2	-0.88113	4.23e-16
Slc29a1	Fibro2	-0.52672	3.72e-15
Sdf2l1	Fibro2	-1.12131	4.85e-13
Creld2	Fibro2	-0.98288	1.11e-11
Ckb	Fibro2	-0.57393	1.52e-10
Adam19	Fibro2	-0.63564	2.52e-08
B4galt1	Fibro2	-0.61313	1.78e-07
Zbtb7c	Fibro2	-0.72454	2.81e-07
Lsp1	Fibro2	-0.56258	4.56e-07
St3gal4	Fibro2	-0.50381	4.95e-07
Igfbp5	Fibro2	-1.77952	8.71e-07
Maged2	Fibro2	-0.66394	1.91e-06
Mmp14	Fibro2	-0.51039	5.6e-06
Dhrs3	Fibro2	-0.67275	6.17e-06
Ifitm1	Fibro2	-1.28615	9.55e-06
Adcyap1r1	Fibro2	-0.75592	9.95e-06
Lhfpl2	Fibro2	-0.89653	1.28e-05
Fdft1	Fibro2	-0.87106	1.78e-05
Col27a1	Fibro2	-0.59614	1.96e-05
Dact3	Fibro2	-0.52668	3.59e-05
Col14a1	Fibro2	-0.62174	5.94e-05
Ldlr	Fibro2	-0.72351	6.95e-05
Gucy1b1	Fibro2	-0.60005	0.00011
Scd2	Fibro2	-0.50427	0.000147
Gucy1a1	Fibro2	-0.84537	0.000188
Kcnn3	Fibro2	-1.18416	0.000195
Dapk2	Fibro2	-0.66508	0.000195
Trim8	Fibro2	-0.50718	0.00023
Lrrc55	Fibro2	-1.13424	0.000266
Rarb	Fibro2	-0.95907	0.00028
Wfdc1	Fibro2	-0.69966	0.000337
Mfap4	Fibro2	-0.51546	0.000434
Tor2a	Fibro2	-0.54764	0.000434
Msmo1	Fibro2	-0.8789	0.000579
Irs1	Fibro2	-0.56364	0.000821
Alg1	Fibro2	-0.53358	0.000974
Zfp263	Fibro2	-0.52556	0.000974
Igdcc4	Fibro2	-0.99242	0.001398
Uck2	Fibro2	-0.79667	0.002345
Meox1	Fibro2	-0.69409	0.002423
Synm	Fibro2	-0.53119	0.002643
Synpo	Fibro2	-0.83465	0.002735
Smim8	Fibro2	-0.6699	0.002779
Adamts4	Fibro2	-2.03091	0.003295
Insig1	Fibro2	-0.72543	0.003299
Aspa	Fibro2	-0.53138	0.004079
Colec11	Fibro2	-1.3363	0.005658
Syt17	Fibro2	-0.55626	0.005999
Cyp51	Fibro2	-0.76164	0.006142
Tcaim	Fibro2	-0.85528	0.006166
Idi1	Fibro2	-0.84238	0.007264
Adora1	Fibro2	-0.72271	0.008516
Adgra2	Fibro2	-0.51114	0.008581
Lbh	Fibro2	-0.52325	0.008779
Ifit3	Fibro2	-0.51101	0.012042
Fdps	Fibro2	-0.51179	0.01369
Serpinb9	Fibro2	-0.55002	0.014981
Clec11a	Fibro2	-0.83506	0.016633
2610008E11Rik	Fibro2	-0.54868	0.017834
Ptch2	Fibro2	-0.7404	0.017834
Bhlhe41	Fibro2	-0.66317	0.018282
Plxdc1	Fibro2	-0.54099	0.018282
Tgfbi	Fibro2	-0.51951	0.018607
Aars	Fibro2	-0.6231	0.018607
Nexn	Fibro2	-0.50515	0.019402
Mvd	Fibro2	-1.0303	0.022755
Cd83	Fibro2	-0.55257	0.023634
Hmgcs1	Fibro2	-0.5737	0.023818
Armcx6	Fibro2	-0.63335	0.023818
Mmab	Fibro2	-1.06995	0.024144
Spaar	Fibro2	-0.52776	0.024489
Sorcs2	Fibro2	-0.79163	0.024928
2900026A02Rik	Fibro2	-0.59857	0.026512
Tmem107	Fibro2	-0.63161	0.026708
Cacnb4	Fibro2	-0.85181	0.027083
Lacc1	Fibro2	-1.05092	0.028747
Shld2	Fibro2	-0.98342	0.031143
Chst1	Fibro2	-1.10359	0.032045
Scml4	Fibro2	-0.83121	0.033722
Tppp3	Fibro2	-0.56649	0.034474
Pym1	Fibro2	-0.50225	0.034606
Trim30a	Fibro2	-0.7547	0.036333
Nat8f1	Fibro2	-0.77936	0.03713
Lactb2	Fibro2	-0.51732	0.037955
Dus3l	Fibro2	-0.68437	0.038917
Dffb	Fibro2	-0.78164	0.039031
Ifrd2	Fibro2	-0.83994	0.039609
Tubb2b	Fibro2	-1.04328	0.042221
Sdc1	Fibro2	-0.69112	0.043671
Oasl2	Fibro2	-0.57235	0.044603
Rai2	Fibro2	-0.72565	0.044832
Gja4	Fibro2	-0.82035	0.048719
Agk	Fibro2	-0.54761	0.049496
Asb2	Fibro2	-0.83582	0.049629
Ifit3b	Fibro2	-0.87135	0.049838
Hsph1	Mac1	1.40064	8.2e-17
Pde3b	Mac1	1.06954	6.52e-15
Hsp90aa1	Mac1	0.911855	7.31e-12
Hspb1	Mac1	2.75377	1.38e-09
Bag3	Mac1	1.45442	1.77e-09
Mxi1	Mac1	1.26196	4.29e-09
Man2a1	Mac1	1.07068	8.82e-09
Plin2	Mac1	1.06948	8.82e-09
Dnaja1	Mac1	0.860875	2.24e-08
Dnajb1	Mac1	1.13907	5.12e-08
App	Mac1	0.605511	6.14e-08
Plxdc2	Mac1	0.910018	1.43e-07
Lpl	Mac1	0.787053	1.8e-07
Rbm3	Mac1	0.666194	2.86e-07
Cacybp	Mac1	0.843298	7.34e-07
Hspd1	Mac1	0.985199	8.08e-07
Got1	Mac1	0.87338	1.78e-06
Hspe1	Mac1	0.833686	3.75e-06
Etv6	Mac1	0.554937	4.82e-06
Hsp90ab1	Mac1	0.541371	1.1e-05
Jdp2	Mac1	1.07487	1.58e-05
Hspa8	Mac1	0.534462	1.65e-05
Cnnm2	Mac1	1.5338	1.91e-05
Mrps6	Mac1	1.0683	3.68e-05
P4ha1	Mac1	1.09221	5.4e-05
Hspa5	Mac1	0.701213	9.76e-05
Tec	Mac1	0.535158	0.000137
Batf	Mac1	1.33218	0.000152
Sipa1l1	Mac1	0.791449	0.000398
Icam1	Mac1	0.950671	0.000419
Ahsa2	Mac1	0.862255	0.000468
Clec12a	Mac1	0.602903	0.000485
Hbb-bs	Mac1	1.79737	0.00067
Nudt4	Mac1	0.99986	0.000765
Slc5a3	Mac1	1.38448	0.000765
Magi3	Mac1	1.34757	0.001034
Chordc1	Mac1	0.903527	0.001034
Ppp1cc	Mac1	0.548398	0.001246
Stat3	Mac1	0.687275	0.001986
Entpd1	Mac1	0.580518	0.002081
Abr	Mac1	0.614558	0.00524
Gadd45b	Mac1	0.698151	0.009504
Man1a	Mac1	0.508818	0.010881
Sod2	Mac1	0.62296	0.013141
B4galt5	Mac1	0.517844	0.032279
Zfand2a	Mac1	1.0065	0.035166
Lrrc8d	Mac1	0.636643	0.035166
Slc7a6	Mac1	1.15491	0.042603
Hspa1l	Mac1	1.20171	0.042867
Plk3	Mac1	0.751197	0.044456
Akap10	Mac1	-0.6013	9.77e-05
Apobec1	Mac1	-0.65918	0.000117
Tmem37	Mac1	-0.67098	0.000221
Ccr5	Mac1	-0.5755	0.000252
Adam19	Mac1	-0.55948	0.000468
Ccr1	Mac1	-1.05562	0.000613
Pilrb2	Mac1	-0.87236	0.001053
Adgre5	Mac1	-0.58544	0.003029
Gas6	Mac1	-0.63461	0.013895
Magi1	Mac1	-0.50254	0.023014
Cdkn2d	Mac1	-0.57414	0.028428
Slc40a1	Mac1	-1.19508	0.029867
Clec2d	Mac1	-0.54406	0.042294
Wwp1	Mac1	-0.54208	0.042867
Cln8	Mac1	-0.74686	0.042867
Rbpj	Mac1	-0.52095	0.042867
Cyth1	Mac2	0.94642	3.46e-08
Dnaja1	Mac2	0.820749	6.47e-08
Pde3b	Mac2	1.04572	4.45e-07
Lpl	Mac2	1.46823	8.65e-07
Hsph1	Mac2	1.06435	1.74e-06
Hspb1	Mac2	2.49347	1.9e-06
Man2a1	Mac2	0.889896	9.1e-06
Plxdc2	Mac2	1.15436	9.1e-06
Lrrc8d	Mac2	0.780032	4.32e-05
Dnajb1	Mac2	0.873994	6.2e-05
Tec	Mac2	0.627754	0.00015
Sbno2	Mac2	1.3338	0.000174
Bag3	Mac2	1.34867	0.000846
Stxbp6	Mac2	0.812427	0.001271
Naa16	Mac2	0.971865	0.001632
Cnnm2	Mac2	1.42369	0.001994
Srgn	Mac2	0.57099	0.002161
Rbm3	Mac2	0.52107	0.002743
Etv6	Mac2	0.593107	0.002745
Chordc1	Mac2	0.880539	0.005459
Shoc2	Mac2	0.514201	0.00832
Ncoa1	Mac2	0.602652	0.00832
Hsp90aa1	Mac2	0.737507	0.00832
B4galt5	Mac2	0.878177	0.00832
Jdp2	Mac2	0.788063	0.015006
Plin2	Mac2	0.508301	0.015504
Fosl2	Mac2	0.895675	0.02048
Sipa1l1	Mac2	0.629091	0.021396
Ralgds	Mac2	1.56274	0.035524
Mgp	Mac2	1.0222	0.041441
Stim2	Mac2	0.691511	0.046854
Snx8	Mac2	0.532581	0.048938
Apobec1	Mac2	-0.87425	0.000645
St8sia4	Mac2	-0.79823	0.00832
Bmp2	Mac2	-0.76089	0.010685
Cx3cr1	Mac2	-0.8521	0.014464
Dguok	Mac2	-0.50216	0.021688
Rgl1	Mac2	-0.53489	0.033073
Hps3	Mac2	-0.59708	0.034942
Dnajb2	Mac2	-0.5944	0.041441
Dennd1c	Mac2	-0.67045	0.042406
Tipin	Mac5	-0.51738	0.011171
Dnaja1	NK cells	1.19899	0.002067
Hsph1	NK cells	2.56981	0.005598
Dnajb1	NK cells	2.61339	0.007028
Lyz2	SMCs	2.18783	4.83e-05
Apoe	SMCs	1.64107	9.64e-05
Hsp90aa1	SMCs	0.784601	0.000641
Hsph1	SMCs	1.4974	0.019838
Nfkbiz	SMCs	1.31878	0.047277
Calr	SMCs	-0.74286	7.6e-05
Hsp90b1	SMCs	-0.64054	0.047277
Hsp90aa1	T cells	1.61896	2e-08
Dnaja1	T cells	1.05491	8.67e-06
Hsph1	T cells	1.59562	0.003323
Hsp90ab1	T cells	0.780428	0.00566
Qk	T cells	1.42547	0.039774
Hspd1	T cells	1.59499	0.039774

## Sheet: TableS7
Table S7 | Differentially expressed genes in HF vs LF female offspring.
Gene	Annotation	log2FoldChange	FDR
Dnaja1	B cells	0.725586	0.000716
Slc15a2	B cells	-4.23276	6.29e-19
Psmb3	B cells	-0.51605	0.034011
Lyz2	Endo1	1.48503	1.58e-35
Gsn	Endo1	0.763544	6.46e-19
Cd74	Endo1	1.02221	2.2e-16
Apoe	Endo1	0.545434	7.33e-15
Cacybp	Endo1	0.591209	2.44e-12
C1qa	Endo1	1.67574	8.17e-11
Hsph1	Endo1	0.602239	5.83e-10
C1qb	Endo1	1.49762	1.52e-09
Fmo2	Endo1	0.635438	8.4e-09
Dcn	Endo1	0.78654	2.64e-08
Cadps2	Endo1	0.768406	0.000169
Uspl1	Endo1	0.585796	0.002402
Rasa4	Endo1	0.509408	0.003238
Pole4	Endo1	0.502063	0.003238
Ppa1	Endo1	0.716179	0.005923
Id2	Endo1	0.501825	0.008815
Pf4	Endo1	0.909923	0.008937
Smad6	Endo1	0.610006	0.009934
Zfp646	Endo1	0.716629	0.010486
Dnajb2	Endo1	0.509444	0.013814
Atoh8	Endo1	0.515737	0.029214
Wee1	Endo1	0.708861	0.037961
Dynlt1f	Endo1	0.549038	0.038131
Rusc1	Endo1	0.556239	0.038979
Ttll5	Endo1	0.513795	0.040254
Col3a1	Endo1	0.714287	0.047387
Tsc1	Endo1	0.557939	0.04975
Slc15a2	Endo1	-3.82509	4.38e-32
Tmsb10	Endo1	-0.52663	2.43e-11
Fxyd6	Endo1	-0.56973	3.04e-06
Zfp985	Endo1	-0.73719	2.92e-05
D830030K20Rik	Endo1	-0.8603	0.000333
Agmo	Endo1	-0.50905	0.000364
Cxcr4	Endo1	-0.64828	0.011063
Nr5a2	Endo1	-0.64831	0.012129
Antxr2	Endo1	-0.70373	0.013594
Tmem182	Endo1	-0.60522	0.015107
Gypc	Endo1	-0.54332	0.0262
Upp1	Endo1	-0.80727	0.027274
Slc15a3	Endo1	-0.62752	0.034544
Cmss1	Fibro1	0.634876	6.68e-35
Lyz2	Fibro1	1.00794	8.14e-25
Lars2	Fibro1	0.507997	9.72e-14
C3	Fibro1	0.988635	3.25e-12
Angptl4	Fibro1	1.10904	2.01e-08
Hbb-bs	Fibro1	1.80543	4.56e-08
Apoe	Fibro1	0.650034	1.46e-07
G0s2	Fibro1	0.537317	2.41e-07
Cxcl14	Fibro1	1.42625	5.19e-07
Sgcd	Fibro1	0.591724	1.49e-06
Ppl	Fibro1	1.22202	9.46e-06
H2-Eb1	Fibro1	0.923024	1.7e-05
C1qb	Fibro1	1.12203	3.14e-05
Cd74	Fibro1	0.908148	4.67e-05
Arhgap24	Fibro1	0.542007	0.000113
Prepl	Fibro1	0.829387	0.000883
Wnt11	Fibro1	0.573208	0.001298
H2-Ab1	Fibro1	0.9549	0.001361
Nhs	Fibro1	0.72529	0.001525
Mme	Fibro1	0.644457	0.001537
Hspb1	Fibro1	0.535554	0.001918
Epm2a	Fibro1	1.26712	0.00362
Ppp1r9a	Fibro1	0.554594	0.004659
Glis3	Fibro1	0.726143	0.005316
Col6a6	Fibro1	0.717842	0.005318
Tmem94	Fibro1	0.63521	0.007571
Tmpo	Fibro1	0.516092	0.00766
H2-Aa	Fibro1	1.04265	0.008516
Adm	Fibro1	0.977244	0.008836
Zkscan17	Fibro1	0.548199	0.010919
Spon1	Fibro1	0.532541	0.015967
Lifr	Fibro1	0.638912	0.016095
Ptgfr	Fibro1	0.865943	0.016095
Zscan22	Fibro1	0.738335	0.019501
Nrp2	Fibro1	0.542907	0.019536
Icosl	Fibro1	0.632568	0.023543
Penk	Fibro1	1.11263	0.028435
Galnt18	Fibro1	0.783777	0.02943
Slc24a3	Fibro1	0.516224	0.031876
Nr2f2	Fibro1	0.588883	0.035266
Dnajb1	Fibro1	0.595343	0.035559
Atp8a1	Fibro1	0.904324	0.03776
Myrip	Fibro1	0.635168	0.040979
Bmper	Fibro1	0.546465	0.044332
C1s1	Fibro1	0.588605	0.048219
Sparc	Fibro1	-0.53827	3.41e-27
Manf	Fibro1	-0.54783	8.88e-18
Postn	Fibro1	-1.15512	2.41e-12
Ldlr	Fibro1	-0.96571	2.75e-11
Loxl2	Fibro1	-0.57085	7.47e-11
Spon2	Fibro1	-0.63468	1.32e-10
Hk2	Fibro1	-1.18525	6.58e-10
Sdf2l1	Fibro1	-0.75319	2.79e-09
Aspn	Fibro1	-0.50184	4.11e-09
Hmgcs1	Fibro1	-0.9242	4.53e-09
Creld2	Fibro1	-0.69389	1.26e-07
Insig1	Fibro1	-0.59067	3.58e-06
Fdft1	Fibro1	-1.00673	9.46e-06
Thbs1	Fibro1	-1.08025	1.36e-05
Pim1	Fibro1	-0.5283	1.4e-05
Irf1	Fibro1	-0.73462	2.34e-05
Tnfaip2	Fibro1	-0.54556	2.91e-05
Msmo1	Fibro1	-0.78298	3.12e-05
Socs3	Fibro1	-0.51621	6.07e-05
Nr4a1	Fibro1	-0.55671	0.000716
Trp53inp2	Fibro1	-0.50067	0.001762
Bhlhe40	Fibro1	-0.51291	0.001913
Slc16a10	Fibro1	-0.59247	0.002009
Timp1	Fibro1	-0.97133	0.002895
Col18a1	Fibro1	-0.59803	0.002935
Adamts4	Fibro1	-1.60871	0.006041
Cyp51	Fibro1	-0.62619	0.006364
Rab23	Fibro1	-0.50486	0.006372
Egr2	Fibro1	-0.90595	0.006544
Inhbb	Fibro1	-0.68895	0.00697
Fdps	Fibro1	-0.50505	0.007305
Cdr2	Fibro1	-0.5196	0.007668
Il6	Fibro1	-1.36159	0.010904
Homer1	Fibro1	-0.53864	0.013245
Stx11	Fibro1	-0.60429	0.015061
Nr4a3	Fibro1	-0.56449	0.016956
Nr4a2	Fibro1	-1.14601	0.021889
Ccnd1	Fibro1	-0.59729	0.026498
Hmgcr	Fibro1	-0.5469	0.035424
Gadd45a	Fibro1	-0.5396	0.038901
Nfkb2	Fibro1	-0.52239	0.043224
Cst6	Fibro1	-0.54698	0.044332
Cand2	Fibro1	-0.69404	0.045431
Hsd17b7	Fibro1	-0.76485	0.047332
Meox1	Fibro1	-0.52381	0.047741
Lyz2	Fibro2	1.66569	7.75e-19
Lars2	Fibro2	0.533746	4.55e-10
Cd74	Fibro2	1.21858	1.36e-06
Hspb1	Fibro2	0.738901	2.6e-05
Hbb-bs	Fibro2	1.43219	3.91e-05
Cxcl14	Fibro2	0.840174	5.31e-05
C3	Fibro2	0.693644	7.43e-05
C1qa	Fibro2	1.60511	9.68e-05
Rfk	Fibro2	0.621797	0.000266
C1qb	Fibro2	1.28257	0.000672
Ppl	Fibro2	1.34389	0.000924
Angptl4	Fibro2	0.895569	0.00292
Dock9	Fibro2	0.52537	0.017592
Cpe	Fibro2	1.34738	0.019886
Smc2	Fibro2	0.705789	0.020184
Ntf3	Fibro2	1.06618	0.020842
Adamts1	Fibro2	0.511651	0.028929
Adm	Fibro2	0.599399	0.033582
Nfe2l3	Fibro2	1.02912	0.03576
Gpc3	Fibro2	0.881465	0.03783
Xpo1	Fibro2	0.628628	0.044221
Manf	Fibro2	-0.60586	1.31e-11
Npas2	Fibro2	-0.519	2.44e-11
Creld2	Fibro2	-0.66321	2.43e-09
Spon2	Fibro2	-0.72768	3.52e-08
Eln	Fibro2	-0.57509	5.74e-08
Gadd45a	Fibro2	-0.97579	3.58e-07
Ldlr	Fibro2	-0.90816	9.19e-07
Loxl2	Fibro2	-0.57082	4.76e-06
Plat	Fibro2	-0.57614	9.94e-06
C1qtnf6	Fibro2	-0.68351	1.66e-05
Sdf2l1	Fibro2	-0.69225	0.000303
Mfap4	Fibro2	-0.52114	0.000551
Adamts4	Fibro2	-1.69894	0.001267
Inhbb	Fibro2	-1.13753	0.00252
F2r	Fibro2	-0.54295	0.002594
Creld1	Fibro2	-0.50129	0.005302
Hk2	Fibro2	-1.10077	0.013178
Pde4b	Fibro2	-0.55305	0.013178
Fdps	Fibro2	-0.75252	0.021715
Cyp51	Fibro2	-1.04133	0.026555
Postn	Fibro2	-0.72924	0.026883
Art3	Fibro2	-1.0461	0.039467
Btg1	Fibro3	1.54205	0.030817
Gripap1	Fibro3	-0.91602	0.000528
Clec12a	Mac1	0.680233	1.64e-05
Mgl2	Mac1	0.617191	0.000346
Timd4	Mac1	1.20102	0.000513
Sgk3	Mac1	0.623292	0.002024
Plin2	Mac1	0.762541	0.004464
Tspan5	Mac1	1.16028	0.006733
Hspa4l	Mac1	0.81141	0.00961
Nop58	Mac1	0.770671	0.00961
Arsb	Mac1	0.773639	0.00961
Arhgap26	Mac1	0.919674	0.011363
Lyve1	Mac1	0.924392	0.011363
Fry	Mac1	1.11478	0.012053
Cdk8	Mac1	0.528185	0.012437
Sema4a	Mac1	0.627129	0.012437
Add3	Mac1	0.908256	0.013594
Naa25	Mac1	1.47244	0.024949
Setdb1	Mac1	0.895756	0.026135
Dok2	Mac1	0.648121	0.026135
Hrh1	Mac1	1.42195	0.027135
Nfyc	Mac1	0.620983	0.029881
Kitl	Mac1	0.533171	0.035443
Fgfr1	Mac1	1.84149	0.038705
Myadm	Mac1	0.655778	0.039889
Sqstm1	Mac1	-0.77269	2.06e-08
Slc15a2	Mac1	-2.23672	1.01e-06
Slc25a33	Mac1	-1.17367	1.6e-05
Cd83	Mac1	-0.67757	1.88e-05
Rcbtb2	Mac1	-0.82413	0.000149
Litaf	Mac1	-0.54464	0.002577
Nlrp3	Mac1	-0.63976	0.004464
Bcl2a1d	Mac1	-0.65191	0.004464
Ier3	Mac1	-0.68533	0.005109
Ccl3	Mac1	-0.86774	0.006604
Id2	Mac1	-0.93118	0.006811
Jmy	Mac1	-0.70622	0.006811
Ccrl2	Mac1	-0.87274	0.00989
Il1b	Mac1	-0.87417	0.00989
Pim3	Mac1	-0.73956	0.010527
Oser1	Mac1	-0.71648	0.011363
Nr4a1	Mac1	-0.61682	0.012854
Rgs1	Mac1	-0.72248	0.017945
Upp2	Mac1	-0.56695	0.021911
Gpr34	Mac1	-0.56027	0.022982
Zmynd15	Mac1	-0.97367	0.0238
Osgin2	Mac1	-1.32378	0.027135
Ncf1	Mac1	-0.74241	0.027593
Cmss1	Mac2	0.608109	3.16e-12
Rbm3	Mac2	0.637559	5.66e-06
Manf	Mac2	0.540844	0.000206
Dcn	Mac2	0.692774	0.00268
Gna15	Mac2	0.636516	0.004253
Xbp1	Mac2	0.596684	0.005401
Tspan5	Mac2	0.758609	0.006103
Epb41l1	Mac2	0.617373	0.006103
Kcnip3	Mac2	1.8261	0.007942
Cdk8	Mac2	0.513549	0.008061
Tex14	Mac2	0.748758	0.008061
S100a4	Mac2	0.643357	0.013484
Clec12a	Mac2	0.50778	0.015016
Hbb-bs	Mac2	1.66335	0.022389
Hmgn2	Mac2	0.625466	0.023686
Pln	Mac2	1.25092	0.023891
Zyx	Mac2	0.649268	0.026931
Clec4b1	Mac2	0.821527	0.029522
Rnf141	Mac2	0.691828	0.029924
Lars2	Mac2	0.554245	0.032585
Acaa2	Mac2	0.556672	0.034714
Thyn1	Mac2	0.922345	0.039801
Mis12	Mac2	1.01217	0.048971
Slc15a2	Mac2	-2.31991	7.32e-14
Cd83	Mac2	-0.77261	1.32e-05
Ifrd1	Mac2	-0.76974	1.9e-05
Sqstm1	Mac2	-0.66495	2.58e-05
Nfkbia	Mac2	-0.53189	2.58e-05
Nfe2l2	Mac2	-0.61903	5.53e-05
Slc25a33	Mac2	-1.30458	0.000101
Tnfaip3	Mac2	-0.89951	0.000166
Ier3	Mac2	-0.8263	0.00017
Dusp1	Mac2	-0.58938	0.000206
Atf3	Mac2	-0.53816	0.000206
Nup98	Mac2	-0.58543	0.001167
Pim1	Mac2	-0.69926	0.001691
Casp4	Mac2	-0.62379	0.002072
Ldlr	Mac2	-0.90095	0.003585
Ell2	Mac2	-0.58667	0.003952
Ccrl2	Mac2	-0.7045	0.006191
Cry1	Mac2	-0.5656	0.008122
Jmy	Mac2	-0.68535	0.011291
Arid5b	Mac2	-0.51532	0.011445
Relb	Mac2	-0.50001	0.018391
Rabgef1	Mac2	-0.56515	0.018391
Insig1	Mac2	-0.73908	0.023462
B3gnt2	Mac2	-0.55178	0.023686
Nlrp3	Mac2	-0.77606	0.027605
Hk2	Mac2	-0.60176	0.028442
Nr4a1	Mac2	-0.66197	0.028776
Ubald2	Mac2	-0.53164	0.028873
Nr4a3	Mac2	-1.81751	0.028873
Rcbtb2	Mac2	-0.70413	0.036269
Zfp991	Mac2	-0.50182	0.036269
Irs2	Mac2	-0.50786	0.036269
Als2	Mac2	-0.51574	0.038749
Fem1c	Mac2	-0.5773	0.040216
Rasa4	Mac2	-0.62652	0.045527
Flvcr1	Mac2	-0.73867	0.049787
Lyz2	SMCs	2.18783	4.83e-05
Apoe	SMCs	1.64107	9.64e-05
Hsp90aa1	SMCs	0.784601	0.000641
Hsph1	SMCs	1.4974	0.019838
Nfkbiz	SMCs	1.31878	0.047277
Calr	SMCs	-0.74286	7.6e-05
Hsp90b1	SMCs	-0.64054	0.047277
H2-K1	T cells	0.699988	1.85e-05
Dnajb1	T cells	1.73984	0.000423
Ms4a4b	T cells	0.777273	0.00174
H2-D1	T cells	0.563366	0.032326
Hsp90aa1	T cells	1.09031	0.032326
Slc15a2	T cells	-6.36319	0.000348

## Sheet: TableS8
Table S8 | Enriched GO Biological Process terms of up- and down-regulated genes in HF vs LF male and female offspring.
Cell	Sex	Type	ID	Description	GeneRatio	FoldEnrichment	P-value	Adjusted p-value	Genes
Endo1	male	upregulated	GO:0006457	protein folding	7/62	18.9736	8.72594e-08	6.60278e-05	Hsp90aa1/Dnajb1/Chordc1/Hspa4l/Ahsa1/Dnajb4/Dnaja4
Endo1	male	upregulated	GO:0009719	response to endogenous stimulus	17/62	4.55492	9.14173e-08	6.60278e-05	Lpl/Timp4/Mat2a/Zfp366/Sult1a1/Skil/Ednrb/Ywhag/Hhex/Prkd1/Pik3r3/Sesn1/Ptger4/Bcar3/Fgfr3/Bag4/Nod2
Endo1	male	upregulated	GO:0009893	positive regulation of metabolic process	25/62	3.00625	1.3522e-07	6.60278e-05	Hsp90aa1/Zbtb16/Lpl/Rps6ka3/Bag3/Rbm3/Angptl4/Cdkn1a/Tcf7l1/Ednrb/Hhex/Prkd1/Dnaja4/Ccdc117/Acer2/Pik3r3/Sesn1/Rel/Ptger4/Bcar3/Agtpbp1/Cadm1/Fgfr3/Bag4/Nod2
Endo1	male	upregulated	GO:0036211	protein modification process	22/62	3.36724	1.51757e-07	6.60278e-05	Hsp90aa1/Rps6ka3/P4ha1/Naa16/Ttll7/Chordc1/Cdkn1a/Ednrb/Herc4/Hhex/Prkd1/Acer2/Pik3r3/Ptger4/Dusp8/Bcar3/Agtpbp1/Cadm1/Plod2/Fgfr3/Bag4/Nod2
Endo1	male	upregulated	GO:0006915	apoptotic process	18/62	4.06775	1.90271e-07	6.60278e-05	Hsp90aa1/Zbtb16/Rps6ka3/Bag3/Naa16/Angptl4/Cdkn1a/Skil/Ednrb/Dedd2/Phlda1/Prkd1/Acer2/Cadm1/Fgfr3/Bag4/Xkr6/Nod2
Endo1	male	upregulated	GO:0010033	response to organic substance	22/62	3.31179	2.03254e-07	6.60278e-05	Hsp90aa1/Lpl/Rps6ka3/Bag3/Timp4/Stip1/Mat2a/Zfp366/Sult1a1/Ednrb/Ywhag/Prkd1/Acer2/Pik3r3/Sesn1/Rel/Ptger4/H2-Aa/Bcar3/Cdc42ep4/Bag4/Nod2
Endo1	male	upregulated	GO:0006950	response to stress	25/62	2.92845	2.25902e-07	6.60278e-05	Hsp90aa1/Lpl/Dnajb1/Rps6ka3/Bag3/Rbm3/Angptl4/Chordc1/Cdkn1a/Skil/Ednrb/Cbx5/Ywhag/Prkd1/Dnaja4/Ccdc117/Acer2/Sesn1/Rel/Ptger4/H2-Aa/Cadm1/Cdc42ep4/Fgfr3/Nod2
Endo1	male	upregulated	GO:0001932	regulation of protein phosphorylation	13/62	5.76663	2.86573e-07	6.94418e-05	Hsp90aa1/Chordc1/Cdkn1a/Ednrb/Hhex/Prkd1/Pik3r3/Ptger4/Bcar3/Cadm1/Fgfr3/Bag4/Nod2
Endo1	male	upregulated	GO:0012501	programmed cell death	18/62	3.91407	3.37071e-07	6.94418e-05	Hsp90aa1/Zbtb16/Rps6ka3/Bag3/Naa16/Angptl4/Cdkn1a/Skil/Ednrb/Dedd2/Phlda1/Prkd1/Acer2/Cadm1/Fgfr3/Bag4/Xkr6/Nod2
Endo1	male	upregulated	GO:0008219	cell death	18/62	3.91225	3.39403e-07	6.94418e-05	Hsp90aa1/Zbtb16/Rps6ka3/Bag3/Naa16/Angptl4/Cdkn1a/Skil/Ednrb/Dedd2/Phlda1/Prkd1/Acer2/Cadm1/Fgfr3/Bag4/Xkr6/Nod2
Endo1	male	upregulated	GO:0018193	peptidyl-amino acid modification	12/62	6.17496	4.27306e-07	7.73743e-05	Rps6ka3/P4ha1/Naa16/Ttll7/Prkd1/Ptger4/Bcar3/Agtpbp1/Plod2/Fgfr3/Bag4/Nod2
Endo1	male	upregulated	GO:0043412	macromolecule modification	22/62	3.16269	4.53808e-07	7.73743e-05	Hsp90aa1/Rps6ka3/P4ha1/Naa16/Ttll7/Chordc1/Cdkn1a/Ednrb/Herc4/Hhex/Prkd1/Acer2/Pik3r3/Ptger4/Dusp8/Bcar3/Agtpbp1/Cadm1/Plod2/Fgfr3/Bag4/Nod2
Endo1	male	upregulated	GO:0071496	cellular response to external stimulus	8/62	11.2679	5.36707e-07	8.44694e-05	Lpl/Bag3/Angptl4/Cdkn1a/Ywhag/Prkd1/Sesn1/Ptger4
Endo1	male	upregulated	GO:0042325	regulation of phosphorylation	13/62	5.33045	6.97233e-07	0.000101896	Hsp90aa1/Chordc1/Cdkn1a/Ednrb/Hhex/Prkd1/Pik3r3/Ptger4/Bcar3/Cadm1/Fgfr3/Bag4/Nod2
Endo1	male	upregulated	GO:0031399	regulation of protein modification process	14/62	4.79569	8.56917e-07	0.000116884	Hsp90aa1/Chordc1/Cdkn1a/Ednrb/Hhex/Prkd1/Acer2/Pik3r3/Ptger4/Bcar3/Cadm1/Fgfr3/Bag4/Nod2
Endo1	male	upregulated	GO:0009725	response to hormone	11/62	6.32344	1.09343e-06	0.000139823	Lpl/Timp4/Mat2a/Zfp366/Sult1a1/Ednrb/Ywhag/Prkd1/Pik3r3/Ptger4/Bcar3
Endo1	male	upregulated	GO:0042981	regulation of apoptotic process	15/62	4.25633	1.44541e-06	0.000158339	Hsp90aa1/Zbtb16/Rps6ka3/Bag3/Naa16/Angptl4/Cdkn1a/Skil/Ednrb/Dedd2/Phlda1/Acer2/Fgfr3/Bag4/Nod2
Endo1	male	upregulated	GO:0051246	regulation of protein metabolic process	18/62	3.53934	1.46425e-06	0.000158339	Hsp90aa1/Rps6ka3/Rbm3/Timp4/Chordc1/Cdkn1a/Ednrb/Hhex/Prkd1/Acer2/Pik3r3/Ptger4/Bcar3/Agtpbp1/Cadm1/Fgfr3/Bag4/Nod2
Endo1	male	upregulated	GO:0009408	response to heat	5/62	25.9005	1.47134e-06	0.000158339	Hsp90aa1/Dnajb1/Bag3/Chordc1/Dnaja4
Endo1	male	upregulated	GO:0009266	response to temperature stimulus	6/62	16.75	1.59865e-06	0.000158339	Hsp90aa1/Dnajb1/Bag3/Rbm3/Chordc1/Dnaja4
Endo1	male	upregulated	GO:0031325	positive regulation of cellular metabolic process	22/62	2.93549	1.62518e-06	0.000158339	Hsp90aa1/Zbtb16/Lpl/Rps6ka3/Bag3/Rbm3/Cdkn1a/Tcf7l1/Ednrb/Hhex/Prkd1/Dnaja4/Ccdc117/Pik3r3/Sesn1/Rel/Ptger4/Bcar3/Cadm1/Fgfr3/Bag4/Nod2
Endo1	male	upregulated	GO:0010605	negative regulation of macromolecule metabolic process	20/62	3.1769	1.72934e-06	0.000159751	Zbtb16/Dnajb1/Rps6ka3/Rbm3/Timp4/Zfp366/Chordc1/Cdkn1a/Tcf7l1/Skil/Ednrb/Cbx5/Dnajb4/Hhex/Rel/Ptger4/Cadm1/Fgfr3/Bag4/Nod2
Endo1	male	upregulated	GO:0035556	intracellular signal transduction	19/62	3.30769	1.88954e-06	0.000159751	Rps6ka3/Cdkn1a/Amotl2/Skil/Ednrb/Ywhag/Prkd1/Acer2/Pik3r3/Sesn1/Pde7b/Rel/Ptger4/Dusp8/Bcar3/Cdc42ep4/Fgfr3/Bag4/Nod2
Endo1	male	upregulated	GO:0010604	positive regulation of macromolecule metabolic process	22/62	2.9072	1.91367e-06	0.000159751	Hsp90aa1/Zbtb16/Lpl/Rps6ka3/Rbm3/Cdkn1a/Tcf7l1/Ednrb/Hhex/Prkd1/Dnaja4/Ccdc117/Acer2/Pik3r3/Rel/Ptger4/Bcar3/Agtpbp1/Cadm1/Fgfr3/Bag4/Nod2
Endo1	male	upregulated	GO:0001934	positive regulation of protein phosphorylation	10/62	6.76647	1.95199e-06	0.000159751	Hsp90aa1/Cdkn1a/Ednrb/Prkd1/Pik3r3/Ptger4/Bcar3/Fgfr3/Bag4/Nod2
Endo1	male	upregulated	GO:0043067	regulation of programmed cell death	15/62	4.12575	2.12744e-06	0.000167413	Hsp90aa1/Zbtb16/Rps6ka3/Bag3/Naa16/Angptl4/Cdkn1a/Skil/Ednrb/Dedd2/Phlda1/Acer2/Fgfr3/Bag4/Nod2
Endo1	male	upregulated	GO:0006468	protein phosphorylation	14/62	4.30253	3.06792e-06	0.00023248	Hsp90aa1/Rps6ka3/Chordc1/Cdkn1a/Ednrb/Hhex/Prkd1/Pik3r3/Ptger4/Bcar3/Cadm1/Fgfr3/Bag4/Nod2
Endo1	male	upregulated	GO:0019220	regulation of phosphate metabolic process	13/62	4.61594	3.43607e-06	0.000236298	Hsp90aa1/Chordc1/Cdkn1a/Ednrb/Hhex/Prkd1/Pik3r3/Ptger4/Bcar3/Cadm1/Fgfr3/Bag4/Nod2
Endo1	male	upregulated	GO:0031324	negative regulation of cellular metabolic process	19/62	3.17604	3.45696e-06	0.000236298	Zbtb16/Dnajb1/Rbm3/Timp4/Zfp366/Chordc1/Cdkn1a/Tcf7l1/Skil/Ednrb/Cbx5/Dnajb4/Hhex/Rel/Ptger4/Cadm1/Fgfr3/Bag4/Nod2
Endo1	male	upregulated	GO:0051174	regulation of phosphorus metabolic process	13/62	4.61242	3.46478e-06	0.000236298	Hsp90aa1/Chordc1/Cdkn1a/Ednrb/Hhex/Prkd1/Pik3r3/Ptger4/Bcar3/Cadm1/Fgfr3/Bag4/Nod2
Endo1	male	upregulated	GO:0042327	positive regulation of phosphorylation	10/62	6.30866	3.63659e-06	0.000240015	Hsp90aa1/Cdkn1a/Ednrb/Prkd1/Pik3r3/Ptger4/Bcar3/Fgfr3/Bag4/Nod2
Endo1	male	upregulated	GO:0051247	positive regulation of protein metabolic process	13/62	4.49275	4.61391e-06	0.000295002	Hsp90aa1/Rbm3/Cdkn1a/Ednrb/Prkd1/Acer2/Pik3r3/Ptger4/Bcar3/Agtpbp1/Fgfr3/Bag4/Nod2
Endo1	male	upregulated	GO:0034605	cellular response to heat	4/62	35.8623	4.80825e-06	0.000298111	Hsp90aa1/Dnajb1/Bag3/Chordc1
Endo1	male	upregulated	GO:0033554	cellular response to stress	15/62	3.81722	5.51088e-06	0.000331625	Hsp90aa1/Dnajb1/Bag3/Angptl4/Chordc1/Cdkn1a/Skil/Cbx5/Ywhag/Prkd1/Ccdc117/Acer2/Sesn1/Rel/Nod2
Endo1	male	upregulated	GO:0009892	negative regulation of metabolic process	20/62	2.93953	5.73085e-06	0.000335009	Zbtb16/Dnajb1/Rps6ka3/Rbm3/Timp4/Zfp366/Chordc1/Cdkn1a/Tcf7l1/Skil/Ednrb/Cbx5/Dnajb4/Hhex/Rel/Ptger4/Cadm1/Fgfr3/Bag4/Nod2
Endo1	male	upregulated	GO:0010562	positive regulation of phosphorus metabolic process	10/62	5.59675	1.03755e-05	0.000573738	Hsp90aa1/Cdkn1a/Ednrb/Prkd1/Pik3r3/Ptger4/Bcar3/Fgfr3/Bag4/Nod2
Endo1	male	upregulated	GO:0045937	positive regulation of phosphate metabolic process	10/62	5.59675	1.03755e-05	0.000573738	Hsp90aa1/Cdkn1a/Ednrb/Prkd1/Pik3r3/Ptger4/Bcar3/Fgfr3/Bag4/Nod2
Endo1	male	upregulated	GO:0031669	cellular response to nutrient levels	6/62	11.9032	1.13849e-05	0.000612986	Lpl/Angptl4/Cdkn1a/Ywhag/Prkd1/Sesn1
Endo1	male	upregulated	GO:0051173	positive regulation of nitrogen compound metabolic process	19/62	2.91189	1.22494e-05	0.000642623	Hsp90aa1/Zbtb16/Rps6ka3/Rbm3/Cdkn1a/Tcf7l1/Ednrb/Hhex/Prkd1/Ccdc117/Acer2/Pik3r3/Rel/Ptger4/Bcar3/Agtpbp1/Fgfr3/Bag4/Nod2
Endo1	male	upregulated	GO:0016310	phosphorylation	14/62	3.78593	1.32624e-05	0.000678373	Hsp90aa1/Rps6ka3/Chordc1/Cdkn1a/Ednrb/Hhex/Prkd1/Pik3r3/Ptger4/Bcar3/Cadm1/Fgfr3/Bag4/Nod2
Endo1	male	upregulated	GO:0071495	cellular response to endogenous stimulus	13/62	4.02706	1.49354e-05	0.000745311	Lpl/Zfp366/Skil/Ywhag/Hhex/Prkd1/Pik3r3/Sesn1/Ptger4/Bcar3/Fgfr3/Bag4/Nod2
Endo1	male	upregulated	GO:0031401	positive regulation of protein modification process	10/62	5.30386	1.65015e-05	0.000803858	Hsp90aa1/Cdkn1a/Ednrb/Prkd1/Pik3r3/Ptger4/Bcar3/Fgfr3/Bag4/Nod2
Endo1	male	upregulated	GO:0051604	protein maturation	8/62	6.97136	1.83779e-05	0.000874444	Hsp90aa1/Dnajb1/Naa16/Chordc1/Hspa4l/Ahsa1/Dnajb4/Dnaja4
Endo1	male	upregulated	GO:0065009	regulation of molecular function	16/62	3.23056	2.06239e-05	0.000959011	Hsp90aa1/Dnajb1/Rps6ka3/Timp4/Pkp4/Angptl4/Chordc1/Cdkn1a/Ahsa1/Hhex/Prkd1/Acer2/Bcar3/Fgfr3/Bag4/Nod2
Endo1	male	upregulated	GO:0051172	negative regulation of nitrogen compound metabolic process	16/62	3.20007	2.31868e-05	0.00104098	Zbtb16/Dnajb1/Rps6ka3/Timp4/Zfp366/Chordc1/Cdkn1a/Tcf7l1/Skil/Ednrb/Cbx5/Dnajb4/Hhex/Cadm1/Fgfr3/Bag4
Endo1	male	upregulated	GO:0031668	cellular response to extracellular stimulus	6/62	10.4766	2.34042e-05	0.00104098	Lpl/Angptl4/Cdkn1a/Ywhag/Prkd1/Sesn1
Endo1	male	upregulated	GO:0048583	regulation of response to stimulus	22/62	2.46021	2.91906e-05	0.00127072	Hsp90aa1/Lpl/Rps6ka3/Zfp366/Chordc1/Skil/Ednrb/Herc4/Dedd2/Ywhag/Hhex/Prkd1/Ccdc117/Sesn1/Ptger4/Dusp8/H2-Aa/Bcar3/Cadm1/Fgfr3/Bag4/Nod2
Endo1	male	upregulated	GO:0031667	response to nutrient levels	7/62	7.69686	3.41356e-05	0.00145503	Lpl/Angptl4/Cdkn1a/Ywhag/Prkd1/Sesn1/Nod2
Endo1	male	upregulated	GO:0042221	response to chemical	23/62	2.33715	4.05478e-05	0.00169308	Hsp90aa1/Lpl/Rps6ka3/Bag3/Timp4/Stip1/Mat2a/Zfp366/Sult1a1/Ednrb/Ywhag/Prkd1/Acer2/Pik3r3/Sesn1/Rel/Ptger4/H2-Aa/Bcar3/Cdc42ep4/Fgfr3/Bag4/Nod2
Endo1	male	upregulated	GO:0009267	cellular response to starvation	5/62	13.0226	4.18745e-05	0.00171351	Angptl4/Cdkn1a/Ywhag/Prkd1/Sesn1
Endo1	male	upregulated	GO:0051240	positive regulation of multicellular organismal process	14/62	3.40477	4.30764e-05	0.00172813	Hsp90aa1/Zbtb16/Lpl/Cdkn1a/Skil/Ednrb/Prkd1/Rel/Ptger4/H2-Aa/Cadm1/Rufy3/Fgfr3/Nod2
Endo1	male	upregulated	GO:0048584	positive regulation of response to stimulus	16/62	3.02611	4.59059e-05	0.00180622	Hsp90aa1/Lpl/Rps6ka3/Skil/Ednrb/Dedd2/Hhex/Prkd1/Ccdc117/Ptger4/H2-Aa/Bcar3/Cadm1/Fgfr3/Bag4/Nod2
Endo1	male	upregulated	GO:0080134	regulation of response to stress	12/62	3.877	4.85441e-05	0.00187398	Hsp90aa1/Lpl/Rps6ka3/Chordc1/Skil/Ednrb/Prkd1/Ccdc117/Sesn1/Ptger4/Cadm1/Nod2
Endo1	male	upregulated	GO:0032273	positive regulation of protein polymerization	4/62	19.6299	5.2777e-05	0.00199966	Hsp90aa1/Cdc42ep4/Bag4/Pde4dip
Endo1	male	upregulated	GO:0009991	response to extracellular stimulus	7/62	7.14107	5.47926e-05	0.00203828	Lpl/Angptl4/Cdkn1a/Ywhag/Prkd1/Sesn1/Nod2
Endo1	male	upregulated	GO:1901652	response to peptide	7/62	6.98815	6.27644e-05	0.00229314	Lpl/Ednrb/Ywhag/Prkd1/Pik3r3/Bcar3/Nod2
Endo1	male	upregulated	GO:0045934	negative regulation of nucleobase-containing compound metabolic process	12/62	3.72471	7.13744e-05	0.00256197	Zbtb16/Dnajb1/Zfp366/Cdkn1a/Tcf7l1/Skil/Ednrb/Cbx5/Dnajb4/Hhex/Fgfr3/Bag4
Endo1	male	upregulated	GO:0042594	response to starvation	5/62	11.371	7.96294e-05	0.002809	Angptl4/Cdkn1a/Ywhag/Prkd1/Sesn1
Endo1	male	upregulated	GO:0010558	negative regulation of macromolecule biosynthetic process	15/62	3.03522	8.12828e-05	0.00281872	Zbtb16/Dnajb1/Rbm3/Zfp366/Cdkn1a/Tcf7l1/Skil/Ednrb/Cbx5/Dnajb4/Hhex/Rel/Ptger4/Fgfr3/Nod2
Endo1	male	upregulated	GO:0034504	protein localization to nucleus	6/62	8.30047	8.52511e-05	0.00290706	Hsp90aa1/Zbtb16/Bag3/Cdkn1a/Hhex/Prkd1
Endo1	male	upregulated	GO:0090316	positive regulation of intracellular protein transport	4/62	16.8003	9.6776e-05	0.00323553	Hsp90aa1/Bag3/Prkd1/Rufy3
Endo1	male	upregulated	GO:1901653	cellular response to peptide	6/62	8.08456	9.84925e-05	0.00323553	Lpl/Ywhag/Prkd1/Pik3r3/Bcar3/Nod2
Endo1	male	upregulated	GO:0031334	positive regulation of protein-containing complex assembly	5/62	10.8421	9.96278e-05	0.00323553	Hsp90aa1/Prkd1/Cdc42ep4/Bag4/Pde4dip
Endo1	male	upregulated	GO:0042127	regulation of cell population proliferation	13/62	3.34108	0.000103005	0.00329295	Zbtb16/Cdkn1a/Ednrb/Hhex/Prkd1/Ccdc117/Acer2/Ptger4/H2-Aa/Bcar3/Agtpbp1/Fgfr3/Nod2
Endo1	male	upregulated	GO:0031327	negative regulation of cellular biosynthetic process	15/62	2.95944	0.000108079	0.003402	Zbtb16/Dnajb1/Rbm3/Zfp366/Cdkn1a/Tcf7l1/Skil/Ednrb/Cbx5/Dnajb4/Hhex/Rel/Ptger4/Fgfr3/Nod2
Endo1	male	upregulated	GO:0141124	intracellular signaling cassette	13/62	3.29746	0.000117545	0.0036439	Ednrb/Prkd1/Pik3r3/Sesn1/Pde7b/Rel/Ptger4/Dusp8/Bcar3/Cdc42ep4/Fgfr3/Bag4/Nod2
Endo1	male	upregulated	GO:0009890	negative regulation of biosynthetic process	15/62	2.93091	0.000120461	0.00367856	Zbtb16/Dnajb1/Rbm3/Zfp366/Cdkn1a/Tcf7l1/Skil/Ednrb/Cbx5/Dnajb4/Hhex/Rel/Ptger4/Fgfr3/Nod2
Endo1	male	upregulated	GO:0006796	phosphate-containing compound metabolic process	16/62	2.76682	0.000133385	0.00401331	Hsp90aa1/Rps6ka3/Chordc1/Cdkn1a/Ednrb/Hhex/Prkd1/Pik3r3/Ptger4/Dusp8/Bcar3/Cadm1/Fgfr3/Pla2g12a/Bag4/Nod2
Endo1	male	upregulated	GO:0050790	regulation of catalytic activity	12/62	3.46624	0.00014106	0.00418274	Hsp90aa1/Rps6ka3/Timp4/Pkp4/Angptl4/Chordc1/Cdkn1a/Hhex/Acer2/Bcar3/Fgfr3/Bag4
Endo1	male	upregulated	GO:0006793	phosphorus metabolic process	16/62	2.74443	0.000146674	0.00428706	Hsp90aa1/Rps6ka3/Chordc1/Cdkn1a/Ednrb/Hhex/Prkd1/Pik3r3/Ptger4/Dusp8/Bcar3/Cadm1/Fgfr3/Pla2g12a/Bag4/Nod2
Endo1	male	upregulated	GO:0051253	negative regulation of RNA metabolic process	11/62	3.72156	0.000150169	0.00432742	Zbtb16/Dnajb1/Zfp366/Tcf7l1/Skil/Ednrb/Cbx5/Dnajb4/Hhex/Fgfr3/Bag4
Endo1	male	upregulated	GO:0031349	positive regulation of defense response	7/62	6.05467	0.000152788	0.00434174	Hsp90aa1/Lpl/Rps6ka3/Prkd1/Ptger4/Cadm1/Nod2
Endo1	male	upregulated	GO:0034198	cellular response to amino acid starvation	3/62	28.5434	0.000161371	0.0045228	Cdkn1a/Prkd1/Sesn1
Endo1	male	upregulated	GO:0033993	response to lipid	9/62	4.44951	0.000173284	0.00479107	Lpl/Rps6ka3/Zfp366/Sult1a1/Ednrb/Prkd1/Acer2/Ptger4/Nod2
Endo1	male	upregulated	GO:0007166	cell surface receptor signaling pathway	16/62	2.67265	0.000199488	0.00544202	Bag3/Timp4/Amotl2/Tcf7l1/Skil/Ednrb/Herc4/Dedd2/Hhex/Prkd1/Pik3r3/Ptger4/Bcar3/Cadm1/Fgfr3/Nod2
Endo1	male	upregulated	GO:0043434	response to peptide hormone	6/62	7.01067	0.000213377	0.00565534	Lpl/Ednrb/Ywhag/Prkd1/Pik3r3/Bcar3
Endo1	male	upregulated	GO:0042307	positive regulation of protein import into nucleus	3/62	25.9005	0.000215599	0.00565534	Hsp90aa1/Bag3/Prkd1
Endo1	male	upregulated	GO:1990928	response to amino acid starvation	3/62	25.9005	0.000215599	0.00565534	Cdkn1a/Prkd1/Sesn1
Endo1	male	upregulated	GO:0000122	negative regulation of transcription by RNA polymerase II	9/62	4.30789	0.000220404	0.00570819	Zbtb16/Dnajb1/Zfp366/Skil/Ednrb/Cbx5/Dnajb4/Hhex/Fgfr3
Endo1	male	upregulated	GO:0032870	cellular response to hormone stimulus	7/62	5.61698	0.000241553	0.00617772	Lpl/Zfp366/Ywhag/Prkd1/Pik3r3/Ptger4/Bcar3
Endo1	male	upregulated	GO:0043086	negative regulation of catalytic activity	7/62	5.48482	0.000279017	0.00704776	Rps6ka3/Timp4/Angptl4/Chordc1/Cdkn1a/Hhex/Bag4
Endo1	male	upregulated	GO:0045597	positive regulation of cell differentiation	9/62	4.14204	0.000294434	0.00734649	Hsp90aa1/Zbtb16/Lpl/Skil/Prkd1/Ptger4/H2-Aa/Rufy3/Fgfr3
Endo1	male	upregulated	GO:0019219	regulation of nucleobase-containing compound metabolic process	19/62	2.30497	0.000300456	0.00740642	Hsp90aa1/Zbtb16/Dnajb1/Rps6ka3/Rbm3/Zfp366/Cdkn1a/Tcf7l1/Skil/Ednrb/Cbx5/Dnajb4/Hhex/Prkd1/Ccdc117/Rel/Fgfr3/Bag4/Nod2
Endo1	male	upregulated	GO:0071310	cellular response to organic substance	14/62	2.83164	0.00030442	0.00741479	Lpl/Bag3/Stip1/Mat2a/Zfp366/Ywhag/Prkd1/Pik3r3/Sesn1/Ptger4/Bcar3/Cdc42ep4/Bag4/Nod2
Endo1	male	upregulated	GO:0045892	negative regulation of DNA-templated transcription	10/62	3.71186	0.000317464	0.00764154	Zbtb16/Dnajb1/Zfp366/Tcf7l1/Skil/Ednrb/Cbx5/Dnajb4/Hhex/Fgfr3
Endo1	male	upregulated	GO:0032388	positive regulation of intracellular transport	4/62	12.2687	0.000323471	0.0076956	Hsp90aa1/Bag3/Prkd1/Rufy3
Endo1	male	upregulated	GO:1902679	negative regulation of RNA biosynthetic process	10/62	3.68545	0.000335963	0.00789967	Zbtb16/Dnajb1/Zfp366/Tcf7l1/Skil/Ednrb/Cbx5/Dnajb4/Hhex/Fgfr3
Endo1	male	upregulated	GO:0010243	response to organonitrogen compound	9/62	4.06185	0.000339771	0.00789967	Lpl/Mat2a/Ednrb/Ywhag/Prkd1/Pik3r3/Sesn1/Bcar3/Nod2
Endo1	male	upregulated	GO:0009605	response to external stimulus	16/62	2.54412	0.0003502	0.00803376	Hsp90aa1/Lpl/Rps6ka3/Bag3/Angptl4/Cdkn1a/Ednrb/Ywhag/Prkd1/Sesn1/Rel/Ptger4/H2-Aa/Cadm1/Cdc42ep4/Nod2
Endo1	male	upregulated	GO:0051128	regulation of cellular component organization	15/62	2.65697	0.000353391	0.00803376	Hsp90aa1/Dnajb1/Chordc1/Cdkn1a/Skil/Prkd1/Dnaja4/Sesn1/Ptger4/Rufy3/Cdc42ep4/Fgfr3/Bag4/Pde4dip/Nod2
Endo1	male	upregulated	GO:0048585	negative regulation of response to stimulus	12/62	3.10634	0.000387436	0.00855147	Lpl/Zfp366/Skil/Herc4/Ywhag/Hhex/Sesn1/Ptger4/Dusp8/Cadm1/Fgfr3/Nod2
Endo1	male	upregulated	GO:0045778	positive regulation of ossification	3/62	21.1913	0.000390536	0.00855147	Zbtb16/Ptger4/Fgfr3
Endo1	male	upregulated	GO:0061077	chaperone-mediated protein folding	3/62	21.1913	0.000390536	0.00855147	Dnajb1/Chordc1/Dnajb4
Endo1	male	upregulated	GO:0010508	positive regulation of autophagy	4/62	11.6552	0.000392883	0.00855147	Bag3/Prkd1/Sesn1/Nod2
Endo1	male	upregulated	GO:0010468	regulation of gene expression	22/62	2.06787	0.000401664	0.00865058	Hsp90aa1/Zbtb16/Lpl/Dnajb1/Rps6ka3/Rbm3/Zfp366/Cdkn1a/Tcf7l1/Skil/Ednrb/Cbx5/Dnajb4/Hhex/Prkd1/Dnaja4/Pik3r3/Rel/Ptger4/Cadm1/Fgfr3/Nod2
Endo1	male	upregulated	GO:0044093	positive regulation of molecular function	10/62	3.58899	0.000414228	0.00882824	Hsp90aa1/Dnajb1/Pkp4/Cdkn1a/Ahsa1/Prkd1/Acer2/Bcar3/Fgfr3/Nod2
Endo1	male	upregulated	GO:0043254	regulation of protein-containing complex assembly	6/62	6.17496	0.000419761	0.00885394	Hsp90aa1/Prkd1/Ptger4/Cdc42ep4/Bag4/Pde4dip
Endo1	male	upregulated	GO:0008284	positive regulation of cell population proliferation	9/62	3.92506	0.000435966	0.00903521	Cdkn1a/Ednrb/Prkd1/Ccdc117/Acer2/Ptger4/Bcar3/Fgfr3/Nod2
Endo1	male	upregulated	GO:0071375	cellular response to peptide hormone stimulus	5/62	7.87516	0.000437187	0.00903521	Lpl/Ywhag/Prkd1/Pik3r3/Bcar3
Endo1	male	upregulated	GO:0010506	regulation of autophagy	5/62	7.77016	0.0004647	0.0094992	Bag3/Prkd1/Acer2/Sesn1/Nod2
Endo1	male	upregulated	GO:0051239	regulation of multicellular organismal process	17/62	2.38076	0.000476546	0.0094992	Hsp90aa1/Zbtb16/Lpl/Cdkn1a/Tcf7l1/Skil/Ednrb/Hhex/Prkd1/Dnaja4/Rel/Ptger4/H2-Aa/Cadm1/Rufy3/Fgfr3/Nod2
Endo1	male	upregulated	GO:0031347	regulation of defense response	8/62	4.34694	0.000478159	0.0094992	Hsp90aa1/Lpl/Rps6ka3/Ednrb/Prkd1/Ptger4/Cadm1/Nod2
Endo1	male	upregulated	GO:0010628	positive regulation of gene expression	10/62	3.52388	0.00047821	0.0094992	Hsp90aa1/Lpl/Rbm3/Prkd1/Dnaja4/Pik3r3/Rel/Ptger4/Cadm1/Nod2
Endo1	male	upregulated	GO:1901700	response to oxygen-containing compound	12/62	3.0208	0.000498248	0.00980206	Lpl/Rps6ka3/Mat2a/Ednrb/Ywhag/Prkd1/Acer2/Pik3r3/Sesn1/Ptger4/Bcar3/Nod2
Endo1	male	upregulated	GO:0001667	ameboidal-type cell migration	6/62	5.95161	0.000509678	0.00984201	Amotl2/Ednrb/Prkd1/Dnaja4/Pik3r3/Bag4
Endo1	male	upregulated	GO:0050793	regulation of developmental process	15/62	2.56723	0.000509899	0.00984201	Hsp90aa1/Zbtb16/Lpl/Cdkn1a/Tcf7l1/Skil/Ednrb/Ywhag/Hhex/Prkd1/Ptger4/H2-Aa/Rufy3/Cdc42ep4/Fgfr3
Endo1	male	upregulated	GO:0051222	positive regulation of protein transport	5/62	7.54385	0.000531367	0.0101605	Hsp90aa1/Bag3/Prkd1/Ptger4/Rufy3
Endo1	male	upregulated	GO:0070887	cellular response to chemical stimulus	16/62	2.44009	0.000558643	0.0105832	Lpl/Bag3/Stip1/Mat2a/Zfp366/Sult1a1/Ednrb/Ywhag/Prkd1/Pik3r3/Sesn1/Ptger4/Bcar3/Cdc42ep4/Bag4/Nod2
Endo1	male	upregulated	GO:0033157	regulation of intracellular protein transport	4/62	10.5358	0.00057475	0.0107884	Hsp90aa1/Bag3/Prkd1/Rufy3
Endo1	male	upregulated	GO:0046824	positive regulation of nucleocytoplasmic transport	3/62	18.403	0.000590895	0.0109816	Hsp90aa1/Bag3/Prkd1
Endo1	male	upregulated	GO:0016477	cell migration	11/62	3.16758	0.000595777	0.0109816	Hsp90aa1/Amotl2/Ednrb/Prkd1/Dnaja4/Pik3r3/Ptger4/Cadm1/Rufy3/Bag4/Nod2
Endo1	male	upregulated	GO:0071417	cellular response to organonitrogen compound	7/62	4.82048	0.000603417	0.0110231	Lpl/Ywhag/Prkd1/Pik3r3/Sesn1/Bcar3/Nod2
Endo1	male	upregulated	GO:0009968	negative regulation of signal transduction	10/62	3.40548	0.000624002	0.0112292	Zfp366/Skil/Herc4/Ywhag/Hhex/Sesn1/Dusp8/Cadm1/Fgfr3/Nod2
Endo1	male	upregulated	GO:0051336	regulation of hydrolase activity	8/62	4.1719	0.000626331	0.0112292	Rps6ka3/Timp4/Pkp4/Angptl4/Acer2/Bcar3/Fgfr3/Bag4
Endo1	male	upregulated	GO:0043491	phosphatidylinositol 3-kinase/protein kinase B signal transduction	5/62	7.26183	0.000631162	0.0112292	Prkd1/Pik3r3/Sesn1/Fgfr3/Bag4
Endo1	male	upregulated	GO:0006606	protein import into nucleus	4/62	10.2464	0.000637995	0.0112529	Hsp90aa1/Bag3/Cdkn1a/Prkd1
Endo1	male	upregulated	GO:0008283	cell population proliferation	13/62	2.76493	0.000652178	0.0114048	Zbtb16/Cdkn1a/Ednrb/Hhex/Prkd1/Ccdc117/Acer2/Ptger4/H2-Aa/Bcar3/Agtpbp1/Fgfr3/Nod2
Endo1	male	upregulated	GO:0033036	macromolecule localization	16/62	2.40237	0.000663422	0.0114175	Hsp90aa1/Zbtb16/Lpl/Bag3/Cdkn1a/Ednrb/Ywhag/Hhex/Prkd1/Lman2l/Ptger4/Rufy3/Pla2g12a/Slco2b1/Bag4/Xkr6
Endo1	male	upregulated	GO:0006357	regulation of transcription by RNA polymerase II	14/62	2.62021	0.000666802	0.0114175	Zbtb16/Dnajb1/Rps6ka3/Zfp366/Tcf7l1/Skil/Ednrb/Cbx5/Dnajb4/Hhex/Prkd1/Rel/Fgfr3/Nod2
Endo1	male	upregulated	GO:0032103	positive regulation of response to external stimulus	7/62	4.72966	0.000674968	0.0114175	Hsp90aa1/Lpl/Rps6ka3/Prkd1/Ptger4/Cadm1/Nod2
Endo1	male	upregulated	GO:1902905	positive regulation of supramolecular fiber organization	4/62	10.0802	0.000678228	0.0114175	Prkd1/Cdc42ep4/Bag4/Pde4dip
Endo1	male	upregulated	GO:0016239	positive regulation of macroautophagy	3/62	17.4829	0.000686387	0.0114175	Bag3/Sesn1/Nod2
Endo1	male	upregulated	GO:0042306	regulation of protein import into nucleus	3/62	17.4829	0.000686387	0.0114175	Hsp90aa1/Bag3/Prkd1
Endo1	male	upregulated	GO:0051170	import into nucleus	4/62	9.9724	0.000706029	0.0116491	Hsp90aa1/Bag3/Cdkn1a/Prkd1
Endo1	male	upregulated	GO:0006626	protein targeting to mitochondrion	3/62	17.267	0.000711701	0.0116491	Hsp90aa1/Bag3/Bag4
Endo1	male	upregulated	GO:0009966	regulation of signal transduction	16/62	2.37408	0.000755387	0.012119	Zfp366/Skil/Ednrb/Herc4/Dedd2/Ywhag/Hhex/Prkd1/Sesn1/Ptger4/Dusp8/Bcar3/Cadm1/Fgfr3/Bag4/Nod2
Endo1	male	upregulated	GO:0045793	positive regulation of cell size	2/62	49.0747	0.000756091	0.012119	Hsp90aa1/Prkd1
Endo1	male	upregulated	GO:0044092	negative regulation of molecular function	8/62	4.0496	0.000760277	0.012119	Rps6ka3/Timp4/Angptl4/Chordc1/Cdkn1a/Hhex/Bag4/Nod2
Endo1	male	upregulated	GO:0008625	extrinsic apoptotic signaling pathway via death domain receptors	3/62	16.851	0.000764099	0.012119	Bag3/Skil/Dedd2
Endo1	male	upregulated	GO:1901698	response to nitrogen compound	9/62	3.59853	0.00081225	0.0127836	Lpl/Mat2a/Ednrb/Ywhag/Prkd1/Pik3r3/Sesn1/Bcar3/Nod2
Endo1	male	upregulated	GO:0046827	positive regulation of protein export from nucleus	2/62	46.621	0.000838941	0.0130036	Bag3/Prkd1
Endo1	male	upregulated	GO:0090083	regulation of inclusion body assembly	2/62	46.621	0.000838941	0.0130036	Dnajb1/Dnaja4
Endo1	male	upregulated	GO:0051495	positive regulation of cytoskeleton organization	4/62	9.46619	0.000857261	0.0131136	Prkd1/Cdc42ep4/Bag4/Pde4dip
Endo1	male	upregulated	GO:0048731	system development	19/62	2.12167	0.000858859	0.0131136	Hsp90aa1/Zbtb16/Angptl4/Ttll7/Cdkn1a/Amotl2/Skil/Ednrb/Ywhag/Hhex/Prkd1/Pik3r3/Ptger4/Bcar3/Agtpbp1/Cadm1/Rufy3/Cables1/Fgfr3
Endo1	male	upregulated	GO:0002684	positive regulation of immune system process	9/62	3.55885	0.000878471	0.0133137	Hsp90aa1/Zbtb16/Rps6ka3/Cdkn1a/Prkd1/Ptger4/H2-Aa/Cadm1/Nod2
Endo1	male	upregulated	GO:0009653	anatomical structure morphogenesis	15/62	2.42565	0.00092261	0.0138287	Zbtb16/Angptl4/Amotl2/Tcf7l1/Skil/Hhex/Prkd1/Pik3r3/Ptger4/Bcar3/Agtpbp1/Cadm1/Rufy3/Cdc42ep4/Fgfr3
Endo1	male	upregulated	GO:1902074	response to salt	2/62	44.4009	0.000925971	0.0138287	Ednrb/Fgfr3
Endo1	male	upregulated	GO:0006366	transcription by RNA polymerase II	14/62	2.52982	0.000942679	0.0139762	Zbtb16/Dnajb1/Rps6ka3/Zfp366/Tcf7l1/Skil/Ednrb/Cbx5/Dnajb4/Hhex/Prkd1/Rel/Fgfr3/Nod2
Endo1	male	upregulated	GO:0050821	protein stabilization	4/62	9.14137	0.00097585	0.0143639	Hsp90aa1/Bag3/Naa16/Bag4
Endo1	male	upregulated	GO:0002088	lens development in camera-type eye	3/62	15.3695	0.000998061	0.014586	Skil/Bcar3/Fgfr3
Endo1	male	upregulated	GO:1903214	regulation of protein targeting to mitochondrion	2/62	42.3827	0.00101716	0.0147597	Bag3/Bag4
Endo1	male	upregulated	GO:0006913	nucleocytoplasmic transport	5/62	6.49317	0.0010413	0.0148758	Hsp90aa1/Bag3/Cdkn1a/Hhex/Prkd1
Endo1	male	upregulated	GO:0051169	nuclear transport	5/62	6.49317	0.0010413	0.0148758	Hsp90aa1/Bag3/Cdkn1a/Hhex/Prkd1
Endo1	male	upregulated	GO:0032271	regulation of protein polymerization	4/62	8.96557	0.00104857	0.0148758	Hsp90aa1/Cdc42ep4/Bag4/Pde4dip
Endo1	male	upregulated	GO:0051251	positive regulation of lymphocyte activation	5/62	6.47513	0.00105425	0.0148758	Hsp90aa1/Zbtb16/Cdkn1a/H2-Aa/Nod2
Endo1	male	upregulated	GO:0009896	positive regulation of catabolic process	6/62	5.14202	0.00108893	0.0152599	Hsp90aa1/Bag3/Prkd1/Sesn1/Agtpbp1/Nod2
Endo1	male	upregulated	GO:1904951	positive regulation of establishment of protein localization	5/62	6.40398	0.00110722	0.0154107	Hsp90aa1/Bag3/Prkd1/Ptger4/Rufy3
Endo1	male	upregulated	GO:0010557	positive regulation of macromolecule biosynthetic process	14/62	2.48267	0.00113231	0.0156534	Hsp90aa1/Zbtb16/Lpl/Rps6ka3/Rbm3/Tcf7l1/Hhex/Prkd1/Dnaja4/Pik3r3/Rel/Ptger4/Cadm1/Nod2
Endo1	male	upregulated	GO:0045595	regulation of cell differentiation	11/62	2.91713	0.00117243	0.0160657	Hsp90aa1/Zbtb16/Lpl/Skil/Ednrb/Ywhag/Prkd1/Ptger4/H2-Aa/Rufy3/Fgfr3
Endo1	male	upregulated	GO:0051707	response to other organism	11/62	2.91547	0.00117784	0.0160657	Hsp90aa1/Lpl/Rps6ka3/Ednrb/Prkd1/Rel/Ptger4/H2-Aa/Cadm1/Cdc42ep4/Nod2
Endo1	male	upregulated	GO:0043207	response to external biotic stimulus	11/62	2.91216	0.00118872	0.0161068	Hsp90aa1/Lpl/Rps6ka3/Ednrb/Prkd1/Rel/Ptger4/H2-Aa/Cadm1/Cdc42ep4/Nod2
Endo1	male	upregulated	GO:0042026	protein refolding	2/62	38.8508	0.00121196	0.016207	Hsp90aa1/Dnaja4
Endo1	male	upregulated	GO:0045736	negative regulation of cyclin-dependent protein serine/threonine kinase activity	2/62	38.8508	0.00121196	0.016207	Cdkn1a/Hhex
Endo1	male	upregulated	GO:1901699	cellular response to nitrogen compound	7/62	4.27155	0.00122098	0.0162216	Lpl/Ywhag/Prkd1/Pik3r3/Sesn1/Bcar3/Nod2
Endo1	male	upregulated	GO:0009894	regulation of catabolic process	8/62	3.74466	0.00125746	0.0164846	Hsp90aa1/Bag3/Timp4/Prkd1/Acer2/Sesn1/Agtpbp1/Nod2
Endo1	male	upregulated	GO:0001819	positive regulation of cytokine production	6/62	4.9951	0.00126294	0.0164846	Hsp90aa1/Lpl/Rel/Ptger4/Cadm1/Nod2
Endo1	male	upregulated	GO:0071901	negative regulation of protein serine/threonine kinase activity	3/62	14.1276	0.00127301	0.0164846	Chordc1/Cdkn1a/Hhex
Endo1	male	upregulated	GO:0072655	establishment of protein localization to mitochondrion	3/62	14.1276	0.00127301	0.0164846	Hsp90aa1/Bag3/Bag4
Endo1	male	upregulated	GO:0023057	negative regulation of signaling	10/62	3.09158	0.00130485	0.0166147	Zfp366/Skil/Herc4/Ywhag/Hhex/Sesn1/Dusp8/Cadm1/Fgfr3/Nod2
Endo1	male	upregulated	GO:0032869	cellular response to insulin stimulus	4/62	8.43818	0.00131119	0.0166147	Lpl/Ywhag/Pik3r3/Bcar3
Endo1	male	upregulated	GO:0002376	immune system process	15/62	2.34355	0.00131194	0.0166147	Hsp90aa1/Zbtb16/Rps6ka3/Cdkn1a/Skil/Ednrb/Hhex/Prkd1/Rel/Ptger4/H2-Aa/Cadm1/Cdc42ep4/Fgfr3/Nod2
Endo1	male	upregulated	GO:1904030	negative regulation of cyclin-dependent protein kinase activity	2/62	37.2968	0.00131553	0.0166147	Cdkn1a/Hhex
Endo1	male	upregulated	GO:0010648	negative regulation of cell communication	10/62	3.08544	0.00132446	0.0166248	Zfp366/Skil/Herc4/Ywhag/Hhex/Sesn1/Dusp8/Cadm1/Fgfr3/Nod2
Endo1	male	upregulated	GO:1902531	regulation of intracellular signal transduction	11/62	2.86018	0.00137452	0.017148	Skil/Ednrb/Ywhag/Prkd1/Sesn1/Ptger4/Dusp8/Bcar3/Fgfr3/Bag4/Nod2
Endo1	male	upregulated	GO:0009607	response to biotic stimulus	11/62	2.84906	0.00141822	0.0174771	Hsp90aa1/Lpl/Rps6ka3/Ednrb/Prkd1/Rel/Ptger4/H2-Aa/Cadm1/Cdc42ep4/Nod2
Endo1	male	upregulated	GO:0018200	peptidyl-glutamic acid modification	2/62	35.8623	0.00142319	0.0174771	Ttll7/Agtpbp1
Endo1	male	upregulated	GO:0045087	innate immune response	8/62	3.67094	0.00142653	0.0174771	Hsp90aa1/Rps6ka3/Prkd1/Rel/H2-Aa/Cadm1/Cdc42ep4/Nod2
Endo1	male	upregulated	GO:1900182	positive regulation of protein localization to nucleus	3/62	13.4484	0.00146678	0.0178633	Hsp90aa1/Bag3/Prkd1
Endo1	male	upregulated	GO:0018126	protein hydroxylation	2/62	34.5341	0.00153493	0.0183653	P4ha1/Plod2
Endo1	male	upregulated	GO:0035809	regulation of urine volume	2/62	34.5341	0.00153493	0.0183653	Ednrb/Ptger4
Endo1	male	upregulated	GO:1903747	regulation of establishment of protein localization to mitochondrion	2/62	34.5341	0.00153493	0.0183653	Bag3/Bag4
Endo1	male	upregulated	GO:0002696	positive regulation of leukocyte activation	5/62	5.87166	0.00162291	0.0190812	Hsp90aa1/Zbtb16/Cdkn1a/H2-Aa/Nod2
Endo1	male	upregulated	GO:0031328	positive regulation of cellular biosynthetic process	14/62	2.39082	0.00162675	0.0190812	Hsp90aa1/Zbtb16/Lpl/Rps6ka3/Rbm3/Tcf7l1/Hhex/Prkd1/Dnaja4/Pik3r3/Rel/Ptger4/Cadm1/Nod2
Endo1	male	upregulated	GO:0070585	protein localization to mitochondrion	3/62	12.9503	0.00163444	0.0190812	Hsp90aa1/Bag3/Bag4
Endo1	male	upregulated	GO:1902903	regulation of supramolecular fiber organization	5/62	5.85691	0.00164088	0.0190812	Prkd1/Ptger4/Cdc42ep4/Bag4/Pde4dip
Endo1	male	upregulated	GO:0002089	lens morphogenesis in camera-type eye	2/62	33.3007	0.00165072	0.0190812	Bcar3/Fgfr3
Endo1	male	upregulated	GO:0070841	inclusion body assembly	2/62	33.3007	0.00165072	0.0190812	Dnajb1/Dnaja4
Endo1	male	upregulated	GO:0044087	regulation of cellular component biogenesis	8/62	3.56566	0.00171371	0.0196878	Hsp90aa1/Dnajb1/Prkd1/Dnaja4/Ptger4/Cdc42ep4/Bag4/Pde4dip
Endo1	male	upregulated	GO:0090066	regulation of anatomical structure size	6/62	4.69339	0.00173213	0.0196878	Hsp90aa1/Ednrb/Prkd1/Rufy3/Cdc42ep4/Bag4
Endo1	male	upregulated	GO:0045089	positive regulation of innate immune response	5/62	5.76992	0.00175179	0.0196878	Hsp90aa1/Rps6ka3/Prkd1/Cadm1/Nod2
Endo1	male	upregulated	GO:0051093	negative regulation of developmental process	8/62	3.54869	0.00176575	0.0196878	Zbtb16/Cdkn1a/Skil/Ednrb/Hhex/Ptger4/Rufy3/Fgfr3
Endo1	male	upregulated	GO:0014821	phasic smooth muscle contraction	2/62	32.1524	0.00177055	0.0196878	Ednrb/Ptger4
Endo1	male	upregulated	GO:0051767	nitric-oxide synthase biosynthetic process	2/62	32.1524	0.00177055	0.0196878	Ptger4/Nod2
Endo1	male	upregulated	GO:0051769	regulation of nitric-oxide synthase biosynthetic process	2/62	32.1524	0.00177055	0.0196878	Ptger4/Nod2
Endo1	male	upregulated	GO:0009891	positive regulation of biosynthetic process	14/62	2.36655	0.0017923	0.0198219	Hsp90aa1/Zbtb16/Lpl/Rps6ka3/Rbm3/Tcf7l1/Hhex/Prkd1/Dnaja4/Pik3r3/Rel/Ptger4/Cadm1/Nod2
Endo1	male	upregulated	GO:0060348	bone development	4/62	7.70595	0.00182758	0.0201033	Zbtb16/Ptger4/Cadm1/Fgfr3
Endo1	male	upregulated	GO:0048870	cell motility	11/62	2.75567	0.00184984	0.0201381	Hsp90aa1/Amotl2/Ednrb/Prkd1/Dnaja4/Pik3r3/Ptger4/Cadm1/Rufy3/Bag4/Nod2
Endo1	male	upregulated	GO:0097191	extrinsic apoptotic signaling pathway	4/62	7.67423	0.00185521	0.0201381	Bag3/Skil/Dedd2/Fgfr3
Endo1	male	upregulated	GO:0110020	regulation of actomyosin structure organization	3/62	12.3772	0.00186026	0.0201381	Prkd1/Ptger4/Bag4
Endo1	male	upregulated	GO:0070977	bone maturation	2/62	31.0806	0.0018944	0.0203997	Zbtb16/Fgfr3
Endo1	male	upregulated	GO:0032535	regulation of cellular component size	5/62	5.61698	0.00196931	0.0210954	Hsp90aa1/Prkd1/Rufy3/Cdc42ep4/Bag4
Endo1	male	upregulated	GO:0033138	positive regulation of peptidyl-serine phosphorylation	3/62	12.0571	0.00200464	0.0213619	Prkd1/Bcar3/Bag4
Endo1	male	upregulated	GO:0010563	negative regulation of phosphorus metabolic process	5/62	5.56336	0.00205312	0.021653	Chordc1/Cdkn1a/Hhex/Cadm1/Bag4
Endo1	male	upregulated	GO:0045936	negative regulation of phosphate metabolic process	5/62	5.56336	0.00205312	0.021653	Chordc1/Cdkn1a/Hhex/Cadm1/Bag4
Endo1	male	upregulated	GO:0070201	regulation of establishment of protein localization	6/62	4.52631	0.00207793	0.0218023	Hsp90aa1/Bag3/Prkd1/Ptger4/Rufy3/Bag4
Endo1	male	upregulated	GO:0050867	positive regulation of cell activation	5/62	5.53693	0.00209598	0.0218795	Hsp90aa1/Zbtb16/Cdkn1a/H2-Aa/Nod2
Endo1	male	upregulated	GO:0006952	defense response	11/62	2.71052	0.00210749	0.0218879	Hsp90aa1/Lpl/Rps6ka3/Ednrb/Prkd1/Rel/Ptger4/H2-Aa/Cadm1/Cdc42ep4/Nod2
Endo1	male	upregulated	GO:0019935	cyclic-nucleotide-mediated signaling	3/62	11.7532	0.00215582	0.0222289	Ednrb/Pde7b/Ptger4
Endo1	male	upregulated	GO:0090304	nucleic acid metabolic process	20/62	1.91619	0.00216205	0.0222289	Hsp90aa1/Zbtb16/Dnajb1/Rps6ka3/Rbm3/Zfp366/Cdkn1a/Tcf7l1/Skil/Ednrb/Cbx5/Dnajb4/Ints6/Hhex/Prkd1/Ccdc117/Rel/Fgfr3/Bag4/Nod2
Endo1	male	upregulated	GO:0007169	transmembrane receptor protein tyrosine kinase signaling pathway	6/62	4.46846	0.00221584	0.0226681	Hhex/Prkd1/Pik3r3/Bcar3/Cadm1/Fgfr3
Endo1	male	upregulated	GO:0097435	supramolecular fiber organization	7/62	3.83937	0.00223855	0.0227118	P4ha1/Prkd1/Ptger4/Rufy3/Cdc42ep4/Bag4/Pde4dip
Endo1	male	upregulated	GO:0044419	biological process involved in interspecies interaction between organisms	11/62	2.6892	0.00224232	0.0227118	Hsp90aa1/Lpl/Rps6ka3/Ednrb/Prkd1/Rel/Ptger4/H2-Aa/Cadm1/Cdc42ep4/Nod2
Endo1	male	upregulated	GO:0051085	chaperone cofactor-dependent protein refolding	2/62	28.2551	0.00228992	0.0230797	Dnajb1/Dnajb4
Endo1	male	upregulated	GO:0002833	positive regulation of response to biotic stimulus	5/62	5.40846	0.00232021	0.0232703	Hsp90aa1/Rps6ka3/Prkd1/Cadm1/Nod2
Endo1	male	upregulated	GO:1902533	positive regulation of intracellular signal transduction	8/62	3.37833	0.00239837	0.0239369	Skil/Ednrb/Prkd1/Ptger4/Bcar3/Fgfr3/Bag4/Nod2
Endo1	male	upregulated	GO:0048799	animal organ maturation	2/62	27.4241	0.00242969	0.0241318	Zbtb16/Fgfr3
Endo1	male	upregulated	GO:0007249	canonical NF-kappaB signal transduction	4/62	7.06378	0.00250464	0.024756	Ednrb/Prkd1/Rel/Nod2
Endo1	male	upregulated	GO:0016241	regulation of macroautophagy	3/62	11.1002	0.00253562	0.0249417	Bag3/Sesn1/Nod2
Endo1	male	upregulated	GO:0031329	regulation of cellular catabolic process	6/62	4.34357	0.00255142	0.0249771	Bag3/Timp4/Prkd1/Acer2/Sesn1/Nod2
Endo1	male	upregulated	GO:0032868	response to insulin	4/62	7.01067	0.00257366	0.0250748	Lpl/Ywhag/Pik3r3/Bcar3
Endo1	male	upregulated	GO:0045582	positive regulation of T cell differentiation	3/62	11.0128	0.00259303	0.0251438	Hsp90aa1/Zbtb16/H2-Aa
Endo1	male	upregulated	GO:0051252	regulation of RNA metabolic process	16/62	2.10895	0.00264562	0.0254668	Zbtb16/Dnajb1/Rps6ka3/Rbm3/Zfp366/Tcf7l1/Skil/Ednrb/Cbx5/Dnajb4/Hhex/Prkd1/Rel/Fgfr3/Bag4/Nod2
Endo1	male	upregulated	GO:0032652	regulation of interleukin-1 production	3/62	10.9268	0.00265123	0.0254668	Lpl/Ptger4/Nod2
Endo1	male	upregulated	GO:0032781	positive regulation of ATP-dependent activity	2/62	25.9005	0.00272102	0.026015	Dnajb1/Ahsa1
Endo1	male	upregulated	GO:0072594	establishment of protein localization to organelle	5/62	5.15719	0.0028474	0.0270966	Hsp90aa1/Bag3/Cdkn1a/Prkd1/Bag4
Endo1	male	upregulated	GO:0070306	lens fiber cell differentiation	2/62	25.2005	0.00287255	0.0272094	Skil/Fgfr3
Endo1	male	upregulated	GO:0002682	regulation of immune system process	10/62	2.77506	0.00289002	0.0272487	Hsp90aa1/Zbtb16/Rps6ka3/Cdkn1a/Prkd1/Ptger4/H2-Aa/Cadm1/Fgfr3/Nod2
Endo1	male	upregulated	GO:0007399	nervous system development	13/62	2.34367	0.00292522	0.0274541	Hsp90aa1/Zbtb16/Ttll7/Skil/Ednrb/Ywhag/Hhex/Prkd1/Agtpbp1/Cadm1/Rufy3/Cables1/Fgfr3
Endo1	male	upregulated	GO:0009967	positive regulation of signal transduction	10/62	2.76518	0.00296523	0.0275342	Skil/Ednrb/Dedd2/Hhex/Prkd1/Ptger4/Bcar3/Fgfr3/Bag4/Nod2
Endo1	male	upregulated	GO:0009628	response to abiotic stimulus	8/62	3.26306	0.00296879	0.0275342	Hsp90aa1/Dnajb1/Bag3/Rbm3/Chordc1/Cdkn1a/Dnaja4/Ptger4
Endo1	male	upregulated	GO:0051896	regulation of phosphatidylinositol 3-kinase/protein kinase B signal transduction	4/62	6.70805	0.00301544	0.0275342	Prkd1/Sesn1/Fgfr3/Bag4
Endo1	male	upregulated	GO:0032612	interleukin-1 production	3/62	10.4375	0.00301746	0.0275342	Lpl/Ptger4/Nod2
Endo1	male	upregulated	GO:0046825	regulation of protein export from nucleus	2/62	24.5374	0.00302796	0.0275342	Bag3/Prkd1
Endo1	male	upregulated	GO:0051084	'de novo' post-translational protein folding	2/62	24.5374	0.00302796	0.0275342	Dnajb1/Dnajb4
Endo1	male	upregulated	GO:0070328	triglyceride homeostasis	2/62	24.5374	0.00302796	0.0275342	Lpl/Angptl4
Endo1	male	upregulated	GO:0046822	regulation of nucleocytoplasmic transport	3/62	10.3602	0.00308136	0.0278958	Hsp90aa1/Bag3/Prkd1
Endo1	male	upregulated	GO:0016055	Wnt signaling pathway	5/62	5.04556	0.00312682	0.0281827	Amotl2/Tcf7l1/Ednrb/Hhex/Fgfr3
Endo1	male	upregulated	GO:0198738	cell-cell signaling by wnt	5/62	5.02381	0.003185	0.0283526	Amotl2/Tcf7l1/Ednrb/Hhex/Fgfr3
Endo1	male	upregulated	GO:0006458	'de novo' protein folding	2/62	23.9082	0.00318724	0.0283526	Dnajb1/Dnajb4
Endo1	male	upregulated	GO:0055090	acylglycerol homeostasis	2/62	23.9082	0.00318724	0.0283526	Lpl/Angptl4
Endo1	male	upregulated	GO:0043068	positive regulation of programmed cell death	6/62	4.14409	0.00321749	0.0283749	Zbtb16/Cdkn1a/Skil/Dedd2/Phlda1/Fgfr3
Endo1	male	upregulated	GO:0048514	blood vessel morphogenesis	6/62	4.14409	0.00321749	0.0283749	Angptl4/Amotl2/Hhex/Prkd1/Pik3r3/Ptger4
Endo1	male	upregulated	GO:0031346	positive regulation of cell projection organization	5/62	4.99154	0.00327374	0.0287471	Hsp90aa1/Skil/Prkd1/Rufy3/Cdc42ep4
Endo1	male	upregulated	GO:0045879	negative regulation of smoothened signaling pathway	2/62	23.3105	0.00335037	0.0291696	Herc4/Fgfr3
Endo1	male	upregulated	GO:1904262	negative regulation of TORC1 signaling	2/62	23.3105	0.00335037	0.0291696	Ywhag/Sesn1
Endo1	male	upregulated	GO:0051258	protein polymerization	4/62	6.4977	0.00337901	0.0292943	Hsp90aa1/Cdc42ep4/Bag4/Pde4dip
Endo1	male	upregulated	GO:0046649	lymphocyte activation	7/62	3.5434	0.00349405	0.0301638	Hsp90aa1/Zbtb16/Cdkn1a/Hhex/Ptger4/H2-Aa/Nod2
Endo1	male	upregulated	GO:0045621	positive regulation of lymphocyte differentiation	3/62	9.78062	0.00362267	0.0310084	Hsp90aa1/Zbtb16/H2-Aa
Endo1	male	upregulated	GO:0006605	protein targeting	4/62	6.36464	0.00363735	0.0310084	Hsp90aa1/Bag3/Ywhag/Bag4
Endo1	male	upregulated	GO:0032386	regulation of intracellular transport	4/62	6.36464	0.00363735	0.0310084	Hsp90aa1/Bag3/Prkd1/Rufy3
Endo1	male	upregulated	GO:0030278	regulation of ossification	3/62	9.7127	0.00369414	0.0313619	Zbtb16/Ptger4/Fgfr3
Endo1	male	upregulated	GO:0032101	regulation of response to external stimulus	8/62	3.13155	0.00381124	0.0322223	Hsp90aa1/Lpl/Rps6ka3/Ednrb/Prkd1/Ptger4/Cadm1/Nod2
Endo1	male	upregulated	GO:0140546	defense response to symbiont	8/62	3.12892	0.00383058	0.0322514	Hsp90aa1/Rps6ka3/Prkd1/Rel/H2-Aa/Cadm1/Cdc42ep4/Nod2
Endo1	male	upregulated	GO:0032733	positive regulation of interleukin-10 production	2/62	21.6842	0.00386271	0.0322514	Ptger4/Nod2
Endo1	male	upregulated	GO:0045184	establishment of protein localization	10/62	2.66406	0.00386991	0.0322514	Hsp90aa1/Bag3/Cdkn1a/Ednrb/Ywhag/Prkd1/Lman2l/Ptger4/Rufy3/Bag4
Endo1	male	upregulated	GO:0045088	regulation of innate immune response	5/62	4.7964	0.00387774	0.0322514	Hsp90aa1/Rps6ka3/Prkd1/Cadm1/Nod2
Endo1	male	upregulated	GO:0033135	regulation of peptidyl-serine phosphorylation	3/62	9.4502	0.00398865	0.0330396	Prkd1/Bcar3/Bag4
Endo1	male	upregulated	GO:0030098	lymphocyte differentiation	5/62	4.75724	0.00401444	0.0331191	Hsp90aa1/Zbtb16/Hhex/Ptger4/H2-Aa
Endo1	male	upregulated	GO:0032735	positive regulation of interleukin-12 production	2/62	21.1913	0.00404108	0.033205	Rel/Nod2
Endo1	male	upregulated	GO:0002218	activation of innate immune response	4/62	6.15458	0.00409723	0.0335317	Hsp90aa1/Rps6ka3/Prkd1/Nod2
Endo1	male	upregulated	GO:0007010	cytoskeleton organization	9/62	2.81792	0.00429945	0.0350465	Ttll7/Chordc1/Amotl2/Prkd1/Ptger4/Rufy3/Cdc42ep4/Bag4/Pde4dip
Endo1	male	upregulated	GO:0060070	canonical Wnt signaling pathway	4/62	6.05467	0.0043413	0.0352472	Tcf7l1/Ednrb/Hhex/Fgfr3
Endo1	male	upregulated	GO:0018105	peptidyl-serine phosphorylation	4/62	6.01561	0.00444162	0.0358225	Rps6ka3/Prkd1/Bcar3/Bag4
Endo1	male	upregulated	GO:0035295	tube development	8/62	3.05211	0.00444717	0.0358225	Angptl4/Amotl2/Ednrb/Hhex/Prkd1/Pik3r3/Ptger4/Fgfr3
Endo1	male	upregulated	GO:0002521	leukocyte differentiation	6/62	3.87432	0.00446532	0.0358276	Hsp90aa1/Zbtb16/Hhex/Ptger4/H2-Aa/Fgfr3
Endo1	male	upregulated	GO:0006914	autophagy	5/62	4.61594	0.00455797	0.0362864	Bag3/Prkd1/Acer2/Sesn1/Nod2
Endo1	male	upregulated	GO:0061919	process utilizing autophagic mechanism	5/62	4.61594	0.00455797	0.0362864	Bag3/Prkd1/Acer2/Sesn1/Nod2
Endo1	male	upregulated	GO:0035239	tube morphogenesis	7/62	3.3644	0.00463435	0.0367515	Angptl4/Amotl2/Hhex/Prkd1/Pik3r3/Ptger4/Fgfr3
Endo1	male	upregulated	GO:0034654	nucleobase-containing compound biosynthetic process	16/62	1.99182	0.00469666	0.0371018	Hsp90aa1/Zbtb16/Dnajb1/Rps6ka3/Zfp366/Cdkn1a/Tcf7l1/Skil/Ednrb/Cbx5/Dnajb4/Hhex/Prkd1/Rel/Fgfr3/Nod2
Endo1	male	upregulated	GO:0030036	actin cytoskeleton organization	6/62	3.82662	0.00474018	0.0373016	Amotl2/Prkd1/Ptger4/Rufy3/Cdc42ep4/Bag4
Endo1	male	upregulated	GO:0023051	regulation of signaling	16/62	1.98651	0.00482163	0.0376081	Zfp366/Skil/Ednrb/Herc4/Dedd2/Ywhag/Hhex/Prkd1/Sesn1/Ptger4/Dusp8/Bcar3/Cadm1/Fgfr3/Bag4/Nod2
Endo1	male	upregulated	GO:0050673	epithelial cell proliferation	5/62	4.55283	0.00482881	0.0376081	Cdkn1a/Ednrb/Prkd1/Fgfr3/Nod2
Endo1	male	upregulated	GO:0010646	regulation of cell communication	16/62	1.98598	0.00483428	0.0376081	Zfp366/Skil/Ednrb/Herc4/Dedd2/Ywhag/Hhex/Prkd1/Sesn1/Ptger4/Dusp8/Bcar3/Cadm1/Fgfr3/Bag4/Nod2
Endo1	male	upregulated	GO:0031647	regulation of protein stability	4/62	5.86427	0.00485857	0.0376539	Hsp90aa1/Bag3/Naa16/Bag4
Endo1	male	upregulated	GO:0018209	peptidyl-serine modification	4/62	5.80947	0.00502148	0.0387228	Rps6ka3/Prkd1/Bcar3/Bag4
Endo1	male	upregulated	GO:0051248	negative regulation of protein metabolic process	7/62	3.31317	0.00503434	0.0387228	Rps6ka3/Timp4/Chordc1/Cdkn1a/Ednrb/Hhex/Cadm1
Endo1	male	upregulated	GO:0071702	organic substance transport	12/62	2.29566	0.0051101	0.0390677	Hsp90aa1/Bag3/Cdkn1a/Ednrb/Hhex/Prkd1/Lman2l/Ptger4/Rufy3/Pla2g12a/Slco2b1/Xkr6
Endo1	male	upregulated	GO:0033365	protein localization to organelle	7/62	3.30311	0.00511737	0.0390677	Hsp90aa1/Zbtb16/Bag3/Cdkn1a/Hhex/Prkd1/Bag4
Endo1	male	upregulated	GO:0060284	regulation of cell development	7/62	3.29643	0.00517331	0.0393479	Hsp90aa1/Zbtb16/Skil/Ednrb/H2-Aa/Rufy3/Fgfr3
Endo1	male	upregulated	GO:0007167	enzyme-linked receptor protein signaling pathway	7/62	3.29311	0.00520145	0.0394154	Skil/Hhex/Prkd1/Pik3r3/Bcar3/Cadm1/Fgfr3
Endo1	male	upregulated	GO:0001933	negative regulation of protein phosphorylation	4/62	5.72036	0.00530111	0.0399262	Chordc1/Cdkn1a/Hhex/Cadm1
Endo1	male	upregulated	GO:0043123	positive regulation of canonical NF-kappaB signal transduction	3/62	8.52823	0.00530788	0.0399262	Ednrb/Prkd1/Nod2
Endo1	male	upregulated	GO:0051094	positive regulation of developmental process	9/62	2.72107	0.00539381	0.04028	Hsp90aa1/Zbtb16/Lpl/Skil/Prkd1/Ptger4/H2-Aa/Rufy3/Fgfr3
Endo1	male	upregulated	GO:0048010	vascular endothelial growth factor receptor signaling pathway	2/62	18.2827	0.00539429	0.04028	Hhex/Prkd1
Endo1	male	upregulated	GO:0051346	negative regulation of hydrolase activity	4/62	5.6682	0.00547381	0.0406905	Rps6ka3/Timp4/Angptl4/Bag4
Endo1	male	upregulated	GO:1900180	regulation of protein localization to nucleus	3/62	8.42548	0.00548904	0.0406905	Hsp90aa1/Bag3/Prkd1
Endo1	male	upregulated	GO:0018130	heterocycle biosynthetic process	16/62	1.95271	0.00570287	0.042123	Hsp90aa1/Zbtb16/Dnajb1/Rps6ka3/Zfp366/Cdkn1a/Tcf7l1/Skil/Ednrb/Cbx5/Dnajb4/Hhex/Prkd1/Rel/Fgfr3/Nod2
Endo1	male	upregulated	GO:0051493	regulation of cytoskeleton organization	5/62	4.36526	0.00575467	0.0423527	Prkd1/Ptger4/Cdc42ep4/Bag4/Pde4dip
Endo1	male	upregulated	GO:0043066	negative regulation of apoptotic process	7/62	3.22477	0.00581953	0.0426765	Rps6ka3/Bag3/Naa16/Angptl4/Cdkn1a/Ednrb/Nod2
Endo1	male	upregulated	GO:0051223	regulation of protein transport	5/62	4.34897	0.00584464	0.0426994	Hsp90aa1/Bag3/Prkd1/Ptger4/Rufy3
Endo1	male	upregulated	GO:0019438	aromatic compound biosynthetic process	16/62	1.9471	0.00586438	0.0426994	Hsp90aa1/Zbtb16/Dnajb1/Rps6ka3/Zfp366/Cdkn1a/Tcf7l1/Skil/Ednrb/Cbx5/Dnajb4/Hhex/Prkd1/Rel/Fgfr3/Nod2
Endo1	male	upregulated	GO:0045785	positive regulation of cell adhesion	5/62	4.34087	0.00588999	0.0427338	Hsp90aa1/Zbtb16/Ptger4/H2-Aa/Bag4
Endo1	male	upregulated	GO:1903829	positive regulation of protein localization	5/62	4.32477	0.00598145	0.043244	Hsp90aa1/Bag3/Prkd1/Ptger4/Rufy3
Endo1	male	upregulated	GO:0010638	positive regulation of organelle organization	5/62	4.31676	0.00602755	0.0434238	Prkd1/Cdc42ep4/Bag4/Pde4dip/Nod2
Endo1	male	upregulated	GO:0044271	cellular nitrogen compound biosynthetic process	18/62	1.83748	0.0061047	0.0438253	Hsp90aa1/Zbtb16/Dnajb1/Rps6ka3/Rbm3/Zfp366/Cdkn1a/Tcf7l1/Skil/Ednrb/Cbx5/Dnajb4/Hhex/Prkd1/Acer2/Rel/Fgfr3/Nod2
Endo1	male	upregulated	GO:0051130	positive regulation of cellular component organization	8/62	2.89122	0.00612869	0.0438437	Hsp90aa1/Skil/Prkd1/Rufy3/Cdc42ep4/Bag4/Pde4dip/Nod2
Endo1	male	upregulated	GO:0042149	cellular response to glucose starvation	2/62	16.9531	0.00624832	0.0445376	Ywhag/Sesn1
Endo1	male	upregulated	GO:0051241	negative regulation of multicellular organismal process	8/62	2.88006	0.00626922	0.0445376	Hhex/Dnaja4/Rel/Ptger4/H2-Aa/Rufy3/Fgfr3/Nod2
Endo1	male	upregulated	GO:1903131	mononuclear cell differentiation	5/62	4.26932	0.00630946	0.0446474	Hsp90aa1/Zbtb16/Hhex/Ptger4/H2-Aa
Endo1	male	upregulated	GO:0030217	T cell differentiation	4/62	5.43685	0.00632965	0.0446474	Hsp90aa1/Zbtb16/Ptger4/H2-Aa
Endo1	male	upregulated	GO:0051168	nuclear export	3/62	7.99217	0.00635015	0.0446474	Bag3/Hhex/Prkd1
Endo1	male	upregulated	GO:0030334	regulation of cell migration	7/62	3.16842	0.00639201	0.0447878	Amotl2/Prkd1/Dnaja4/Ptger4/Rufy3/Bag4/Nod2
Endo1	male	upregulated	GO:0051249	regulation of lymphocyte activation	5/62	4.24599	0.00645384	0.0450318	Hsp90aa1/Zbtb16/Cdkn1a/H2-Aa/Nod2
Endo1	male	upregulated	GO:0042531	positive regulation of tyrosine phosphorylation of STAT protein	2/62	16.6503	0.00647084	0.0450318	Ptger4/Fgfr3
Endo1	male	upregulated	GO:0001568	blood vessel development	6/62	3.56339	0.0066596	0.0461882	Angptl4/Amotl2/Hhex/Prkd1/Pik3r3/Ptger4
Endo1	male	upregulated	GO:0042326	negative regulation of phosphorylation	4/62	5.34338	0.00672221	0.046465	Chordc1/Cdkn1a/Hhex/Cadm1
Endo1	male	upregulated	GO:0043069	negative regulation of programmed cell death	7/62	3.13193	0.00679648	0.0466857	Rps6ka3/Bag3/Naa16/Angptl4/Cdkn1a/Ednrb/Nod2
Endo1	male	upregulated	GO:0044089	positive regulation of cellular component biogenesis	5/62	4.19253	0.00679978	0.0466857	Hsp90aa1/Prkd1/Cdc42ep4/Bag4/Pde4dip
Endo1	male	upregulated	GO:0031331	positive regulation of cellular catabolic process	4/62	5.29784	0.00692442	0.0472394	Bag3/Prkd1/Sesn1/Nod2
Endo1	male	upregulated	GO:0032757	positive regulation of interleukin-8 production	2/62	16.0762	0.00692659	0.0472394	Ptger4/Nod2
Endo1	male	upregulated	GO:0009056	catabolic process	12/62	2.20604	0.00698924	0.0474831	Hsp90aa1/Lpl/Bag3/Timp4/Herc4/Prkd1/Acer2/Sesn1/Agtpbp1/Lnx1/Pla2g12a/Nod2
Endo1	male	upregulated	GO:0050778	positive regulation of immune response	6/62	3.523	0.00702756	0.0474831	Hsp90aa1/Rps6ka3/Prkd1/H2-Aa/Cadm1/Nod2
Endo1	male	upregulated	GO:0040011	locomotion	8/62	2.82337	0.00704013	0.0474831	Amotl2/Ednrb/Prkd1/Dnaja4/Ptger4/Rufy3/Bag4/Nod2
Endo1	male	upregulated	GO:0050731	positive regulation of peptidyl-tyrosine phosphorylation	3/62	7.68477	0.0070726	0.0474831	Ptger4/Fgfr3/Nod2
Endo1	male	upregulated	GO:0006355	regulation of DNA-templated transcription	14/62	2.03458	0.00707836	0.0474831	Zbtb16/Dnajb1/Rps6ka3/Zfp366/Tcf7l1/Skil/Ednrb/Cbx5/Dnajb4/Hhex/Prkd1/Rel/Fgfr3/Nod2
Endo1	male	upregulated	GO:0098542	defense response to other organism	8/62	2.81911	0.00710229	0.0474879	Hsp90aa1/Rps6ka3/Prkd1/Rel/H2-Aa/Cadm1/Cdc42ep4/Nod2
Endo1	male	upregulated	GO:0030838	positive regulation of actin filament polymerization	2/62	15.8037	0.00715979	0.0477164	Cdc42ep4/Bag4
Endo1	male	upregulated	GO:0001525	angiogenesis	5/62	4.12575	0.00726345	0.0482501	Angptl4/Amotl2/Hhex/Prkd1/Pik3r3
Endo1	male	upregulated	GO:2001141	regulation of RNA biosynthetic process	14/62	2.02763	0.00729162	0.0482804	Zbtb16/Dnajb1/Rps6ka3/Zfp366/Tcf7l1/Skil/Ednrb/Cbx5/Dnajb4/Hhex/Prkd1/Rel/Fgfr3/Nod2
Endo1	male	upregulated	GO:0010720	positive regulation of cell development	5/62	4.11846	0.00731631	0.0482876	Hsp90aa1/Zbtb16/Skil/H2-Aa/Rufy3
Endo1	male	upregulated	GO:1903533	regulation of protein targeting	2/62	15.5403	0.00739652	0.0484494	Bag3/Bag4
Endo1	male	upregulated	GO:0006469	negative regulation of protein kinase activity	3/62	7.56016	0.00739655	0.0484494	Chordc1/Cdkn1a/Hhex
Endo1	male	upregulated	GO:0032956	regulation of actin cytoskeleton organization	4/62	5.19454	0.00741185	0.0484494	Prkd1/Ptger4/Cdc42ep4/Bag4
Endo1	male	upregulated	GO:2000026	regulation of multicellular organismal development	9/62	2.58367	0.00750262	0.0488865	Hsp90aa1/Zbtb16/Skil/Hhex/Prkd1/Ptger4/H2-Aa/Rufy3/Fgfr3
Endo1	male	upregulated	GO:0032007	negative regulation of TOR signaling	2/62	15.2856	0.00763676	0.049198	Ywhag/Sesn1
Endo1	male	upregulated	GO:0060191	regulation of lipase activity	2/62	15.2856	0.00763676	0.049198	Angptl4/Fgfr3
Endo1	male	upregulated	GO:2001238	positive regulation of extrinsic apoptotic signaling pathway	2/62	15.2856	0.00763676	0.049198	Skil/Dedd2
Endo1	male	upregulated	GO:0006996	organelle organization	15/62	1.95121	0.00764661	0.049198	Hsp90aa1/Ttll7/Chordc1/Amotl2/Hhex/Prkd1/Ptger4/Agtpbp1/Cadm1/Rufy3/Cdc42ep4/Fgfr3/Bag4/Pde4dip/Nod2
Endo1	male	upregulated	GO:0046907	intracellular transport	8/62	2.77506	0.00778051	0.0499026	Hsp90aa1/Bag3/Cdkn1a/Hhex/Prkd1/Lman2l/Agtpbp1/Rufy3
Endo1	male	upregulated	GO:0007219	Notch signaling pathway	3/62	7.40015	0.007842	0.0499836	Timp4/Hhex/Nod2
Endo1	male	upregulated	GO:0048592	eye morphogenesis	3/62	7.40015	0.007842	0.0499836	Bcar3/Agtpbp1/Fgfr3
Endo1	male	downregulated	GO:0006950	response to stress	29/55	3.82935	8.76782e-12	1.50017e-08	Calr/Pdia3/Bst2/Zfp36/Iigp1/Tap1/Tgtp2/Gbp4/Ifit3b/Irgm1/Tgtp1/Sdf2l1/Oasl2/Cyp26b1/Prdm1/BC004004/Vim/Gm12185/Cd274/Ruvbl1/Ackr3/Gstp1/Dapk3/Adm/Ifit3/Eef1e1/Rpap2/Rpa3/Kat2a
Endo1	male	downregulated	GO:0034097	response to cytokine	17/55	7.85085	1.93518e-11	1.65554e-08	Pdia3/Bst2/Ptp4a3/Zfp36/Iigp1/Tgtp2/Gbp4/Irgm1/Tgtp1/Oasl2/Vim/Gm12185/Cd274/Ackr3/Dapk3/Ifit3/Eef1e1
Endo1	male	downregulated	GO:0035456	response to interferon-beta	7/55	51.0947	8.13662e-11	4.64059e-08	Bst2/Iigp1/Tgtp2/Irgm1/Tgtp1/Gm12185/Ifit3
Endo1	male	downregulated	GO:0010033	response to organic substance	24/55	4.07268	4.30231e-10	1.59473e-07	Calr/Pdia3/Bst2/Ptp4a3/Zfp36/Iigp1/Tgtp2/Gbp4/Irgm1/Tgtp1/Sdf2l1/Oasl2/Cyp26b1/Vim/Gm12185/Cd274/Ackr3/Mmp14/Gstp1/Dapk3/Adm/Ifit3/Eef1e1/Rpap2
Endo1	male	downregulated	GO:0071310	cellular response to organic substance	21/55	4.78805	4.66022e-10	1.59473e-07	Calr/Pdia3/Ptp4a3/Zfp36/Iigp1/Tgtp2/Gbp4/Irgm1/Tgtp1/Sdf2l1/Oasl2/Cyp26b1/Vim/Gm12185/Cd274/Ackr3/Gstp1/Dapk3/Ifit3/Eef1e1/Rpap2
Endo1	male	downregulated	GO:0071345	cellular response to cytokine stimulus	15/55	7.60925	5.81617e-10	1.65858e-07	Pdia3/Ptp4a3/Zfp36/Iigp1/Tgtp2/Gbp4/Irgm1/Tgtp1/Oasl2/Vim/Gm12185/Ackr3/Dapk3/Ifit3/Eef1e1
Endo1	male	downregulated	GO:0006952	defense response	19/55	5.27768	8.37166e-10	2.04627e-07	Bst2/Zfp36/Iigp1/Tap1/Tgtp2/Gbp4/Ifit3b/Irgm1/Tgtp1/Oasl2/Cyp26b1/Prdm1/Vim/Gm12185/Cd274/Gstp1/Dapk3/Adm/Ifit3
Endo1	male	downregulated	GO:0002376	immune system process	23/55	4.05079	1.32658e-09	2.62053e-07	Calr/Pdia3/Bst2/Zfp36/Iigp1/Tap1/Gbp4/Ifit3b/Irgm1/Tgtp1/Oasl2/Cyp26b1/Prdm1/Vim/Cd274/Phpt1/Ackr3/Mmp14/Dapk3/Adm/Ifit3/Gpr137b/Kat2a
Endo1	male	downregulated	GO:0008283	cell population proliferation	20/55	4.79512	1.37842e-09	2.62053e-07	Calr/Sox18/Zfp36/Ifit3b/Irgm1/Mycn/Slfn3/Prdm1/BC004004/Vim/Cd274/Ackr3/Mmp14/Gstp1/Adm/Ifit3/Igfbp3/Eef1e1/Rpa3/Kat2a
Endo1	male	downregulated	GO:0035458	cellular response to interferon-beta	6/55	50.0519	2.23935e-09	3.83152e-07	Iigp1/Tgtp2/Irgm1/Tgtp1/Gm12185/Ifit3
Endo1	male	downregulated	GO:0044419	biological process involved in interspecies interaction between organisms	18/55	4.96058	7.08337e-09	1.10179e-06	Bst2/Zfp36/Iigp1/Tap1/Tgtp2/Gbp4/Ifit3b/Irgm1/Tgtp1/Dynlt1c/Oasl2/Prdm1/Vim/Cd274/Gstp1/Dapk3/Adm/Ifit3
Endo1	male	downregulated	GO:0051707	response to other organism	17/55	5.07918	1.48191e-08	1.93764e-06	Bst2/Zfp36/Iigp1/Tap1/Tgtp2/Gbp4/Ifit3b/Irgm1/Tgtp1/Oasl2/Prdm1/Vim/Cd274/Gstp1/Dapk3/Adm/Ifit3
Endo1	male	downregulated	GO:0043207	response to external biotic stimulus	17/55	5.07341	1.50701e-08	1.93764e-06	Bst2/Zfp36/Iigp1/Tap1/Tgtp2/Gbp4/Ifit3b/Irgm1/Tgtp1/Oasl2/Prdm1/Vim/Cd274/Gstp1/Dapk3/Adm/Ifit3
Endo1	male	downregulated	GO:0098542	defense response to other organism	15/55	5.95857	1.58545e-08	1.93764e-06	Bst2/Iigp1/Tap1/Tgtp2/Gbp4/Ifit3b/Irgm1/Tgtp1/Oasl2/Prdm1/Vim/Cd274/Dapk3/Adm/Ifit3
Endo1	male	downregulated	GO:0009607	response to biotic stimulus	17/55	4.96348	2.08167e-08	2.37449e-06	Bst2/Zfp36/Iigp1/Tap1/Tgtp2/Gbp4/Ifit3b/Irgm1/Tgtp1/Oasl2/Prdm1/Vim/Cd274/Gstp1/Dapk3/Adm/Ifit3
Endo1	male	downregulated	GO:0042127	regulation of cell population proliferation	17/55	4.92518	2.33296e-08	2.4948e-06	Calr/Sox18/Zfp36/Ifit3b/Irgm1/Mycn/Slfn3/Prdm1/Vim/Cd274/Ackr3/Gstp1/Adm/Ifit3/Igfbp3/Eef1e1/Rpa3
Endo1	male	downregulated	GO:0140546	defense response to symbiont	14/55	6.17251	3.40807e-08	3.43012e-06	Bst2/Iigp1/Tap1/Gbp4/Ifit3b/Irgm1/Tgtp1/Oasl2/Prdm1/Vim/Cd274/Dapk3/Adm/Ifit3
Endo1	male	downregulated	GO:0045087	innate immune response	13/55	6.7245	4.27121e-08	4.06003e-06	Bst2/Iigp1/Tap1/Gbp4/Ifit3b/Irgm1/Tgtp1/Oasl2/Prdm1/Vim/Cd274/Dapk3/Ifit3
Endo1	male	downregulated	GO:0070887	cellular response to chemical stimulus	21/55	3.61022	7.14546e-08	6.43468e-06	Calr/Pdia3/Ptp4a3/Zfp36/Iigp1/Tgtp2/Gbp4/Irgm1/Tgtp1/Sdf2l1/Oasl2/Cyp26b1/Vim/Gm12185/Cd274/Ackr3/Gstp1/Dapk3/Ifit3/Eef1e1/Rpap2
Endo1	male	downregulated	GO:0006955	immune response	17/55	4.34758	1.42947e-07	1.22291e-05	Pdia3/Bst2/Iigp1/Tap1/Gbp4/Ifit3b/Irgm1/Tgtp1/Oasl2/Prdm1/Vim/Cd274/Phpt1/Ackr3/Dapk3/Adm/Ifit3
Endo1	male	downregulated	GO:0009605	response to external stimulus	20/55	3.58489	1.87892e-07	1.53087e-05	Calr/Pdia3/Bst2/Zfp36/Iigp1/Tap1/Tgtp2/Gbp4/Ifit3b/Irgm1/Tgtp1/Oasl2/Prdm1/Vim/Cd274/Ackr3/Gstp1/Dapk3/Adm/Ifit3
Endo1	male	downregulated	GO:0034341	response to type II interferon	6/55	21.1629	3.99171e-07	3.10446e-05	Bst2/Gbp4/Irgm1/Tgtp1/Vim/Dapk3
Endo1	male	downregulated	GO:0048583	regulation of response to stimulus	23/55	2.89939	7.23814e-07	5.38455e-05	Calr/Pdia3/Myadm/Ptp4a3/Zfp36/Tap1/Gbp4/Irgm1/Dynlt1c/Cyp26b1/Cd274/Phpt1/Ruvbl1/Ackr3/Mmp14/Gstp1/Dapk3/Arrdc1/Adm/Igfbp3/Gpr137b/Eef1e1/Kat2a
Endo1	male	downregulated	GO:0042221	response to chemical	24/55	2.74915	9.66218e-07	6.88833e-05	Calr/Pdia3/Bst2/Ptp4a3/Zfp36/Iigp1/Tgtp2/Gbp4/Irgm1/Tgtp1/Sdf2l1/Oasl2/Cyp26b1/Vim/Gm12185/Cd274/Ackr3/Mmp14/Gstp1/Dapk3/Adm/Ifit3/Eef1e1/Rpap2
Endo1	male	downregulated	GO:0042832	defense response to protozoan	4/55	48.8879	1.36984e-06	9.30262e-05	Iigp1/Tgtp2/Gbp4/Tgtp1
Endo1	male	downregulated	GO:0012501	programmed cell death	16/55	3.92198	1.45899e-06	9.30262e-05	Pdia3/Zfp36/Ifit3b/Sdf2l1/Dynlt1c/Mycn/Cyp26b1/Cd274/Ruvbl1/Ackr3/Gstp1/Dapk3/Adm/Ifit3/Igfbp3/Eef1e1
Endo1	male	downregulated	GO:0008219	cell death	16/55	3.92015	1.46798e-06	9.30262e-05	Pdia3/Zfp36/Ifit3b/Sdf2l1/Dynlt1c/Mycn/Cyp26b1/Cd274/Ruvbl1/Ackr3/Gstp1/Dapk3/Adm/Ifit3/Igfbp3/Eef1e1
Endo1	male	downregulated	GO:0008285	negative regulation of cell population proliferation	10/55	6.77249	1.80132e-06	0.000110074	Ifit3b/Irgm1/Slfn3/Cd274/Ackr3/Gstp1/Adm/Ifit3/Igfbp3/Eef1e1
Endo1	male	downregulated	GO:0001562	response to protozoan	4/55	43.7955	2.14464e-06	0.000126534	Iigp1/Tgtp2/Gbp4/Tgtp1
Endo1	male	downregulated	GO:0043067	regulation of programmed cell death	14/55	4.34079	2.4123e-06	0.000137582	Pdia3/Zfp36/Ifit3b/Sdf2l1/Mycn/Cd274/Ruvbl1/Ackr3/Gstp1/Dapk3/Adm/Ifit3/Igfbp3/Eef1e1
Endo1	male	downregulated	GO:0010629	negative regulation of gene expression	12/55	4.95798	3.79631e-06	0.000209532	Calr/Myadm/Bst2/Zfp36/Gbp4/Irgm1/Mycn/Prdm1/Vim/Cd274/Gstp1/Dapk3
Endo1	male	downregulated	GO:2000145	regulation of cell motility	11/55	5.30854	5.39246e-06	0.000288328	Calr/Myadm/Bst2/Vim/Cd274/Phpt1/Ackr3/Mmp14/Gstp1/Dapk3/Igfbp3
Endo1	male	downregulated	GO:0009615	response to virus	7/55	9.75814	7.19288e-06	0.00037294	Bst2/Gbp4/Ifit3b/Irgm1/Tgtp1/Oasl2/Ifit3
Endo1	male	downregulated	GO:0040012	regulation of locomotion	11/55	5.10238	7.84429e-06	0.000394752	Calr/Myadm/Bst2/Vim/Cd274/Phpt1/Ackr3/Mmp14/Gstp1/Dapk3/Igfbp3
Endo1	male	downregulated	GO:0042981	regulation of apoptotic process	13/55	4.1583	9.48658e-06	0.000463758	Pdia3/Zfp36/Ifit3b/Sdf2l1/Cd274/Ruvbl1/Ackr3/Gstp1/Dapk3/Adm/Ifit3/Igfbp3/Eef1e1
Endo1	male	downregulated	GO:0009966	regulation of signal transduction	18/55	3.01076	1.16368e-05	0.000547624	Calr/Pdia3/Myadm/Ptp4a3/Irgm1/Dynlt1c/Cyp26b1/Phpt1/Ruvbl1/Ackr3/Mmp14/Gstp1/Dapk3/Arrdc1/Adm/Igfbp3/Gpr137b/Eef1e1
Endo1	male	downregulated	GO:0009617	response to bacterium	10/55	5.46874	1.18423e-05	0.000547624	Zfp36/Iigp1/Gbp4/Irgm1/Tgtp1/Vim/Cd274/Gstp1/Adm/Ifit3
Endo1	male	downregulated	GO:0030334	regulation of cell migration	10/55	5.10238	2.15137e-05	0.000968682	Calr/Myadm/Bst2/Vim/Cd274/Ackr3/Mmp14/Gstp1/Dapk3/Igfbp3
Endo1	male	downregulated	GO:0006915	apoptotic process	14/55	3.56647	2.28551e-05	0.0010027	Pdia3/Zfp36/Ifit3b/Sdf2l1/Dynlt1c/Cd274/Ruvbl1/Ackr3/Gstp1/Dapk3/Adm/Ifit3/Igfbp3/Eef1e1
Endo1	male	downregulated	GO:1903706	regulation of hemopoiesis	7/55	8.04993	2.48628e-05	0.00106351	Zfp36/Irgm1/Cyp26b1/Prdm1/Mmp14/Gpr137b/Kat2a
Endo1	male	downregulated	GO:0001818	negative regulation of cytokine production	6/55	10.1066	2.80099e-05	0.0011689	Bst2/Zfp36/Gbp4/Irgm1/Cd274/Gstp1
Endo1	male	downregulated	GO:0051607	defense response to virus	6/55	10.0423	2.90291e-05	0.00118259	Bst2/Gbp4/Ifit3b/Irgm1/Oasl2/Ifit3
Endo1	male	downregulated	GO:0040011	locomotion	11/55	4.37623	3.26597e-05	0.00129955	Calr/Myadm/Bst2/Vim/Cd274/Phpt1/Ackr3/Mmp14/Gstp1/Dapk3/Igfbp3
Endo1	male	downregulated	GO:0048870	cell motility	13/55	3.67119	3.54449e-05	0.00133867	Calr/Myadm/Bst2/Ptp4a3/Yif1b/Vim/Cd274/Phpt1/Ackr3/Mmp14/Gstp1/Dapk3/Igfbp3
Endo1	male	downregulated	GO:0023051	regulation of signaling	19/55	2.65922	3.58555e-05	0.00133867	Calr/Pdia3/Myadm/Ptp4a3/Irgm1/Dynlt1c/Cyp26b1/Phpt1/Ruvbl1/Ackr3/Mmp14/Gstp1/Dapk3/Arrdc1/Adm/Igfbp3/Gpr137b/Eef1e1/Kat2a
Endo1	male	downregulated	GO:0010646	regulation of cell communication	19/55	2.65851	3.599e-05	0.00133867	Calr/Pdia3/Myadm/Ptp4a3/Irgm1/Dynlt1c/Cyp26b1/Phpt1/Ruvbl1/Ackr3/Mmp14/Gstp1/Dapk3/Arrdc1/Adm/Igfbp3/Gpr137b/Eef1e1/Kat2a
Endo1	male	downregulated	GO:0071396	cellular response to lipid	8/55	6.02344	4.96806e-05	0.00180858	Calr/Pdia3/Zfp36/Irgm1/Cyp26b1/Vim/Cd274/Gstp1
Endo1	male	downregulated	GO:0002682	regulation of immune system process	12/55	3.7539	6.06635e-05	0.0021624	Calr/Bst2/Zfp36/Tap1/Irgm1/Cyp26b1/Prdm1/Cd274/Phpt1/Mmp14/Gpr137b/Kat2a
Endo1	male	downregulated	GO:0033993	response to lipid	9/55	5.01581	6.65692e-05	0.00232449	Calr/Pdia3/Zfp36/Irgm1/Cyp26b1/Vim/Cd274/Gstp1/Adm
Endo1	male	downregulated	GO:0010605	negative regulation of macromolecule metabolic process	16/55	2.86498	7.65874e-05	0.00258117	Serpinh1/Calr/Sox18/Myadm/Bst2/Zfp36/Gbp4/Irgm1/Mycn/Prdm1/Vim/Cd274/Gstp1/Dapk3/Igfbp3/Kat2a
Endo1	male	downregulated	GO:0010558	negative regulation of macromolecule biosynthetic process	14/55	3.19342	7.69372e-05	0.00258117	Calr/Sox18/Myadm/Bst2/Zfp36/Gbp4/Irgm1/Mycn/Prdm1/Vim/Cd274/Gstp1/Dapk3/Kat2a
Endo1	male	downregulated	GO:0071346	cellular response to type II interferon	4/55	17.231	8.72229e-05	0.00286997	Gbp4/Irgm1/Vim/Dapk3
Endo1	male	downregulated	GO:0045595	regulation of cell differentiation	12/55	3.58734	9.37177e-05	0.00302549	Calr/Zfp36/Irgm1/Mycn/Cyp26b1/Prdm1/Vim/Mmp14/Adm/Igfbp3/Gpr137b/Kat2a
Endo1	male	downregulated	GO:0060284	regulation of cell development	9/55	4.77769	9.64924e-05	0.00305738	Zfp36/Irgm1/Mycn/Cyp26b1/Prdm1/Vim/Mmp14/Gpr137b/Kat2a
Endo1	male	downregulated	GO:0031327	negative regulation of cellular biosynthetic process	14/55	3.11368	0.00010099	0.00314171	Calr/Sox18/Myadm/Bst2/Zfp36/Gbp4/Irgm1/Mycn/Prdm1/Vim/Cd274/Gstp1/Dapk3/Kat2a
Endo1	male	downregulated	GO:0023057	negative regulation of signaling	11/55	3.83355	0.000107648	0.00328874	Calr/Myadm/Irgm1/Cyp26b1/Phpt1/Ackr3/Mmp14/Gstp1/Arrdc1/Adm/Igfbp3
Endo1	male	downregulated	GO:0010648	negative regulation of cell communication	11/55	3.82594	0.000109561	0.00328874	Calr/Myadm/Irgm1/Cyp26b1/Phpt1/Ackr3/Mmp14/Gstp1/Arrdc1/Adm/Igfbp3
Endo1	male	downregulated	GO:0009890	negative regulation of biosynthetic process	14/55	3.08367	0.000112016	0.00329653	Calr/Sox18/Myadm/Bst2/Zfp36/Gbp4/Irgm1/Mycn/Prdm1/Vim/Cd274/Gstp1/Dapk3/Kat2a
Endo1	male	downregulated	GO:0032496	response to lipopolysaccharide	6/55	7.84396	0.000113673	0.00329653	Zfp36/Irgm1/Vim/Cd274/Gstp1/Adm
Endo1	male	downregulated	GO:0048585	negative regulation of response to stimulus	12/55	3.50169	0.000117882	0.00336159	Calr/Myadm/Zfp36/Tap1/Irgm1/Cyp26b1/Phpt1/Ackr3/Mmp14/Gstp1/Arrdc1/Adm
Endo1	male	downregulated	GO:0051241	negative regulation of multicellular organismal process	10/55	4.05827	0.000146041	0.00408498	Calr/Bst2/Zfp36/Gbp4/Irgm1/Mycn/Cd274/Gstp1/Adm/Gpr137b
Endo1	male	downregulated	GO:0002237	response to molecule of bacterial origin	6/55	7.47221	0.000148024	0.00408498	Zfp36/Irgm1/Vim/Cd274/Gstp1/Adm
Endo1	male	downregulated	GO:0031324	negative regulation of cellular metabolic process	15/55	2.82653	0.000159597	0.00430094	Calr/Sox18/Myadm/Bst2/Zfp36/Gbp4/Irgm1/Mycn/Prdm1/Vim/Cd274/Gstp1/Dapk3/Igfbp3/Kat2a
Endo1	male	downregulated	GO:0007166	cell surface receptor signaling pathway	15/55	2.8245	0.000160877	0.00430094	Pdia3/Ptp4a3/Iigp1/Irgm1/Oasl2/Cd274/Phpt1/Ruvbl1/Ackr3/Mmp14/Dtx3/Gstp1/Dapk3/Arrdc1/Igfbp3
Endo1	male	downregulated	GO:0002694	regulation of leukocyte activation	7/55	5.88611	0.000176312	0.00464107	Irgm1/Cyp26b1/Prdm1/Cd274/Mmp14/Gpr137b/Kat2a
Endo1	male	downregulated	GO:0060429	epithelium development	10/55	3.92491	0.000191591	0.00486486	Sox18/Myadm/Zfp36/Mycn/Cyp26b1/Prdm1/Vim/Mmp14/Adm/Kat2a
Endo1	male	downregulated	GO:0009892	negative regulation of metabolic process	16/55	2.65092	0.000191753	0.00486486	Serpinh1/Calr/Sox18/Myadm/Bst2/Zfp36/Gbp4/Irgm1/Mycn/Prdm1/Vim/Cd274/Gstp1/Dapk3/Igfbp3/Kat2a
Endo1	male	downregulated	GO:0002474	antigen processing and presentation of peptide antigen via MHC class I	3/55	26.7227	0.000196508	0.00486486	Calr/Pdia3/Tap1
Endo1	male	downregulated	GO:0051155	positive regulation of striated muscle cell differentiation	3/55	26.7227	0.000196508	0.00486486	Cyp26b1/Mmp14/Kat2a
Endo1	male	downregulated	GO:0016477	cell migration	11/55	3.57072	0.000200869	0.00486486	Calr/Myadm/Bst2/Ptp4a3/Vim/Cd274/Ackr3/Mmp14/Gstp1/Dapk3/Igfbp3
Endo1	male	downregulated	GO:2000147	positive regulation of cell motility	7/55	5.75715	0.000201873	0.00486486	Calr/Myadm/Cd274/Phpt1/Ackr3/Mmp14/Dapk3
Endo1	male	downregulated	GO:2000026	regulation of multicellular organismal development	11/55	3.55973	0.000206327	0.00490313	Zfp36/Irgm1/Mycn/Cyp26b1/Prdm1/Vim/Ruvbl1/Mmp14/Adm/Gpr137b/Kat2a
Endo1	male	downregulated	GO:0009968	negative regulation of signal transduction	10/55	3.8389	0.0002291	0.00536973	Calr/Myadm/Irgm1/Cyp26b1/Phpt1/Ackr3/Mmp14/Gstp1/Arrdc1/Adm
Endo1	male	downregulated	GO:0040017	positive regulation of locomotion	7/55	5.61652	0.000234679	0.00542616	Calr/Myadm/Cd274/Phpt1/Ackr3/Mmp14/Dapk3
Endo1	male	downregulated	GO:0043068	positive regulation of programmed cell death	7/55	5.4501	0.000281614	0.0064217	Pdia3/Mycn/Cd274/Dapk3/Adm/Igfbp3/Eef1e1
Endo1	male	downregulated	GO:0009967	positive regulation of signal transduction	11/55	3.42883	0.000285242	0.0064217	Calr/Pdia3/Ptp4a3/Irgm1/Dynlt1c/Ruvbl1/Ackr3/Dapk3/Igfbp3/Gpr137b/Eef1e1
Endo1	male	downregulated	GO:0050865	regulation of cell activation	7/55	5.41003	0.000294457	0.00654305	Irgm1/Cyp26b1/Prdm1/Cd274/Mmp14/Gpr137b/Kat2a
Endo1	male	downregulated	GO:0071222	cellular response to lipopolysaccharide	5/55	8.4222	0.000317339	0.00696111	Zfp36/Irgm1/Vim/Cd274/Gstp1
Endo1	male	downregulated	GO:0051239	regulation of multicellular organismal process	16/55	2.5259	0.000334519	0.0072451	Calr/Bst2/Zfp36/Gbp4/Irgm1/Mycn/Cyp26b1/Prdm1/Vim/Cd274/Ruvbl1/Mmp14/Gstp1/Adm/Gpr137b/Kat2a
Endo1	male	downregulated	GO:0080134	regulation of response to stress	10/55	3.64203	0.000348925	0.00746263	Zfp36/Tap1/Gbp4/Irgm1/Cd274/Ruvbl1/Ackr3/Gstp1/Eef1e1/Kat2a
Endo1	male	downregulated	GO:0071219	cellular response to molecule of bacterial origin	5/55	8.16064	0.00036663	0.00766567	Zfp36/Irgm1/Vim/Cd274/Gstp1
Endo1	male	downregulated	GO:0010831	positive regulation of myotube differentiation	2/55	70.0727	0.000367379	0.00766567	Cyp26b1/Mmp14
Endo1	male	downregulated	GO:0050793	regulation of developmental process	14/55	2.70104	0.00044607	0.0091955	Calr/Zfp36/Irgm1/Mycn/Cyp26b1/Prdm1/Vim/Ruvbl1/Mmp14/Dapk3/Adm/Igfbp3/Gpr137b/Kat2a
Endo1	male	downregulated	GO:0007219	Notch signaling pathway	4/55	11.1227	0.000465397	0.00947969	Ptp4a3/Mmp14/Dtx3/Arrdc1
Endo1	male	downregulated	GO:0050792	regulation of viral process	4/55	11.0062	0.000484213	0.00974692	Bst2/Zfp36/Dynlt1c/Oasl2
Endo1	male	downregulated	GO:0051248	negative regulation of protein metabolic process	8/55	4.26839	0.000520037	0.0103463	Serpinh1/Calr/Myadm/Zfp36/Gbp4/Gstp1/Dapk3/Igfbp3
Endo1	male	downregulated	GO:0048385	regulation of retinoic acid receptor signaling pathway	2/55	58.3939	0.000533366	0.0104156	Calr/Cyp26b1
Endo1	male	downregulated	GO:0071216	cellular response to biotic stimulus	5/55	7.50779	0.000535694	0.0104156	Zfp36/Irgm1/Vim/Cd274/Gstp1
Endo1	male	downregulated	GO:0030855	epithelial cell differentiation	7/55	4.87261	0.00055068	0.0105867	Sox18/Myadm/Zfp36/Mycn/Cyp26b1/Prdm1/Vim
Endo1	male	downregulated	GO:0048002	antigen processing and presentation of peptide antigen	3/55	18.7695	0.000556927	0.0105878	Calr/Pdia3/Tap1
Endo1	male	downregulated	GO:0051149	positive regulation of muscle cell differentiation	3/55	18.5487	0.000576528	0.0107363	Cyp26b1/Mmp14/Kat2a
Endo1	male	downregulated	GO:0033554	cellular response to stress	11/55	3.15557	0.000577287	0.0107363	Calr/Pdia3/Sdf2l1/Ruvbl1/Ackr3/Gstp1/Adm/Eef1e1/Rpap2/Rpa3/Kat2a
Endo1	male	downregulated	GO:0048584	positive regulation of response to stimulus	13/55	2.77164	0.000586094	0.0107829	Calr/Pdia3/Ptp4a3/Irgm1/Dynlt1c/Cd274/Phpt1/Ruvbl1/Ackr3/Dapk3/Igfbp3/Gpr137b/Eef1e1
Endo1	male	downregulated	GO:0051249	regulation of lymphocyte activation	6/55	5.74367	0.000601708	0.0109524	Irgm1/Cyp26b1/Prdm1/Cd274/Mmp14/Kat2a
Endo1	male	downregulated	GO:1902105	regulation of leukocyte differentiation	5/55	7.12121	0.000680001	0.0122472	Cyp26b1/Prdm1/Mmp14/Gpr137b/Kat2a
Endo1	male	downregulated	GO:0009653	anatomical structure morphogenesis	14/55	2.55208	0.000788836	0.0140594	Serpinh1/Sox18/Myadm/Irgm1/Dynlt1c/Mycn/Cyp26b1/Prdm1/Vim/Ackr3/Mmp14/Dapk3/Adm/Kat2a
Endo1	male	downregulated	GO:0010628	positive regulation of gene expression	9/55	3.57514	0.000814774	0.0143631	Calr/Zfp36/Mycn/Cyp26b1/Prdm1/Vim/Cd274/Mmp14/Kat2a
Endo1	male	downregulated	GO:0002683	negative regulation of immune system process	6/55	5.4087	0.00082267	0.0143631	Bst2/Tap1/Irgm1/Cd274/Phpt1/Gpr137b
Endo1	male	downregulated	GO:0001570	vasculogenesis	3/55	15.9256	0.00089849	0.0155285	Sox18/Ackr3/Adm
Endo1	male	downregulated	GO:0045619	regulation of lymphocyte differentiation	4/55	9.26071	0.000923113	0.0157945	Cyp26b1/Prdm1/Mmp14/Kat2a
Endo1	male	downregulated	GO:0009790	embryo development	9/55	3.50623	0.000935075	0.0158407	Sox18/Myadm/Mycn/Cyp26b1/Prdm1/Ruvbl1/Mmp14/Adm/Kat2a
Endo1	male	downregulated	GO:0002396	MHC protein complex assembly	2/55	43.7955	0.000955131	0.0158663	Calr/Pdia3
Endo1	male	downregulated	GO:0002501	peptide antigen assembly with MHC protein complex	2/55	43.7955	0.000955131	0.0158663	Calr/Pdia3
Endo1	male	downregulated	GO:0010810	regulation of cell-substrate adhesion	4/55	9.13992	0.000969142	0.0159442	Calr/Myadm/Mmp14/Dapk3
Endo1	male	downregulated	GO:0048468	cell development	15/55	2.38307	0.00100041	0.0163019	Serpinh1/Sox18/Myadm/Zfp36/Yif1b/Irgm1/Dynlt1c/Mycn/Cyp26b1/Prdm1/Vim/Mmp14/Adm/Gpr137b/Kat2a
Endo1	male	downregulated	GO:0030155	regulation of cell adhesion	7/55	4.37955	0.0010294	0.0166161	Calr/Myadm/Irgm1/Cd274/Mmp14/Gstp1/Dapk3
Endo1	male	downregulated	GO:0030335	positive regulation of cell migration	6/55	5.1693	0.00103914	0.0166165	Calr/Myadm/Cd274/Ackr3/Mmp14/Dapk3
Endo1	male	downregulated	GO:0050863	regulation of T cell activation	5/55	6.44051	0.0010654	0.0168788	Irgm1/Cyp26b1/Prdm1/Cd274/Kat2a
Endo1	male	downregulated	GO:0070727	cellular macromolecule localization	13/55	2.59184	0.00109917	0.0172539	Calr/Myadm/Ptp4a3/Zfp36/Yif1b/Tap1/Gbp4/Irgm1/Dynlt1c/Mmp14/Arrdc1/Pex16/Gpr137b
Endo1	male	downregulated	GO:2000561	regulation of CD4-positive, alpha-beta T cell proliferation	2/55	40.4266	0.00112196	0.0174516	Irgm1/Cd274
Endo1	male	downregulated	GO:0051153	regulation of striated muscle cell differentiation	3/55	14.5985	0.00115545	0.0178105	Cyp26b1/Mmp14/Kat2a
Endo1	male	downregulated	GO:0060348	bone development	4/55	8.6867	0.0011695	0.0178661	Serpinh1/Cyp26b1/Mmp14/Kat2a
Endo1	male	downregulated	GO:0002064	epithelial cell development	4/55	8.65095	0.0011874	0.0179792	Sox18/Myadm/Prdm1/Vim
Endo1	male	downregulated	GO:0035739	CD4-positive, alpha-beta T cell proliferation	2/55	38.9293	0.00121024	0.0181642	Irgm1/Cd274
Endo1	male	downregulated	GO:0060349	bone morphogenesis	3/55	14.2039	0.00125035	0.018603	Serpinh1/Cyp26b1/Mmp14
Endo1	male	downregulated	GO:0001817	regulation of cytokine production	7/55	4.21883	0.00127752	0.0188434	Bst2/Zfp36/Gbp4/Irgm1/Cd274/Gstp1/Kat2a
Endo1	male	downregulated	GO:0001763	morphogenesis of a branching structure	4/55	8.4425	0.00129891	0.0189932	Mycn/Prdm1/Mmp14/Adm
Endo1	male	downregulated	GO:1901566	organonitrogen compound biosynthetic process	10/55	3.06977	0.00130988	0.0189932	Uba52/Calr/Zfp36/Irgm1/Oasl2/Gstp1/Dapk3/Mogs/Flad1/Eef1e1
Endo1	male	downregulated	GO:0036211	protein modification process	14/55	2.41551	0.00135251	0.0194466	Uba52/Myadm/Ptp4a3/Gbp4/Irgm1/Prdm1/Phpt1/Dtx3/Gstp1/Dapk3/Arrdc1/Igfbp3/Mogs/Kat2a
Endo1	male	downregulated	GO:0031329	regulation of cellular catabolic process	6/55	4.89639	0.00137136	0.0195534	Zfp36/Iigp1/Irgm1/Vim/Igfbp3/Gpr137b
Endo1	male	downregulated	GO:0010468	regulation of gene expression	19/55	2.01318	0.00140849	0.0198722	Calr/Sox18/Myadm/Bst2/Ptp4a3/Zfp36/Gbp4/2610008E11Rik/Irgm1/Mycn/Cyp26b1/Prdm1/Vim/Cd274/Ruvbl1/Mmp14/Gstp1/Dapk3/Kat2a
Endo1	male	downregulated	GO:0048525	negative regulation of viral process	3/55	13.5917	0.00141918	0.0198722	Bst2/Zfp36/Oasl2
Endo1	male	downregulated	GO:2001233	regulation of apoptotic signaling pathway	5/55	6.0269	0.00142857	0.0198722	Pdia3/Ackr3/Gstp1/Dapk3/Eef1e1
Endo1	male	downregulated	GO:0043065	positive regulation of apoptotic process	6/55	4.84374	0.00144885	0.0199918	Pdia3/Cd274/Dapk3/Adm/Igfbp3/Eef1e1
Endo1	male	downregulated	GO:0034976	response to endoplasmic reticulum stress	4/55	7.99309	0.00158727	0.021425	Calr/Pdia3/Sdf2l1/Rpap2
Endo1	male	downregulated	GO:0010647	positive regulation of cell communication	11/55	2.78871	0.00159028	0.021425	Calr/Pdia3/Ptp4a3/Irgm1/Dynlt1c/Ruvbl1/Ackr3/Dapk3/Igfbp3/Gpr137b/Eef1e1
Endo1	male	downregulated	GO:0023056	positive regulation of signaling	11/55	2.78871	0.00159028	0.021425	Calr/Pdia3/Ptp4a3/Irgm1/Dynlt1c/Ruvbl1/Ackr3/Dapk3/Igfbp3/Gpr137b/Eef1e1
Endo1	male	downregulated	GO:0033036	macromolecule localization	14/55	2.36961	0.00162702	0.0216436	Calr/Myadm/Ptp4a3/Zfp36/Yif1b/Tap1/Gbp4/Irgm1/Dynlt1c/Mmp14/Arrdc1/Igfbp3/Pex16/Gpr137b
Endo1	male	downregulated	GO:0048705	skeletal system morphogenesis	4/55	7.93276	0.00163181	0.0216436	Serpinh1/Mycn/Cyp26b1/Mmp14
Endo1	male	downregulated	GO:0035455	response to interferon-alpha	2/55	32.8466	0.00169981	0.0222682	Bst2/Tgtp1
Endo1	male	downregulated	GO:0048598	embryonic morphogenesis	6/55	4.6854	0.00171434	0.0222682	Myadm/Mycn/Cyp26b1/Mmp14/Adm/Kat2a
Endo1	male	downregulated	GO:0032963	collagen metabolic process	3/55	12.7148	0.00171794	0.0222682	Serpinh1/Vim/Mmp14
Endo1	male	downregulated	GO:0031325	positive regulation of cellular metabolic process	15/55	2.25621	0.0017484	0.0224925	Calr/Sox18/Zfp36/Irgm1/Mycn/Cyp26b1/Prdm1/Vim/Cd274/Ruvbl1/Mmp14/Gstp1/Igfbp3/Eef1e1/Kat2a
Endo1	male	downregulated	GO:1902531	regulation of intracellular signal transduction	10/55	2.9311	0.00185013	0.0236237	Calr/Myadm/Ptp4a3/Irgm1/Dynlt1c/Ackr3/Gstp1/Igfbp3/Gpr137b/Eef1e1
Endo1	male	downregulated	GO:0033043	regulation of organelle organization	8/55	3.48043	0.00193105	0.0244742	Calr/Myadm/Bst2/Irgm1/Dynlt1c/Ruvbl1/Dapk3/Kat2a
Endo1	male	downregulated	GO:0065008	regulation of biological quality	14/55	2.30719	0.0020979	0.0262581	Calr/Pdia3/Myadm/Ptp4a3/Zfp36/Irgm1/Dynlt1c/Cyp26b1/Vim/Ackr3/Dapk3/Adm/Igfbp3/Kat2a
Endo1	male	downregulated	GO:0009888	tissue development	11/55	2.69009	0.00211781	0.0262581	Serpinh1/Sox18/Myadm/Zfp36/Mycn/Cyp26b1/Prdm1/Vim/Mmp14/Adm/Kat2a
Endo1	male	downregulated	GO:0001816	cytokine production	7/55	3.86025	0.00211818	0.0262581	Bst2/Zfp36/Gbp4/Irgm1/Cd274/Gstp1/Kat2a
Endo1	male	downregulated	GO:0050829	defense response to Gram-negative bacterium	3/55	11.7659	0.00214307	0.0262581	Iigp1/Irgm1/Adm
Endo1	male	downregulated	GO:0048384	retinoic acid receptor signaling pathway	2/55	29.197	0.00214853	0.0262581	Calr/Cyp26b1
Endo1	male	downregulated	GO:0007155	cell adhesion	9/55	3.10565	0.00216729	0.0262996	Calr/Pdia3/Myadm/Irgm1/Cd274/Ackr3/Mmp14/Gstp1/Dapk3
Endo1	male	downregulated	GO:0019882	antigen processing and presentation	3/55	11.6788	0.00218884	0.026374	Calr/Pdia3/Tap1
Endo1	male	downregulated	GO:0014912	negative regulation of smooth muscle cell migration	2/55	28.4079	0.00226854	0.0271432	Gstp1/Igfbp3
Endo1	male	downregulated	GO:0001775	cell activation	8/55	3.377	0.00233027	0.0276053	Pdia3/Irgm1/Cyp26b1/Prdm1/Cd274/Mmp14/Gpr137b/Kat2a
Endo1	male	downregulated	GO:0035239	tube morphogenesis	7/55	3.7926	0.00233943	0.0276053	Sox18/Mycn/Prdm1/Ackr3/Mmp14/Adm/Kat2a
Endo1	male	downregulated	GO:0030154	cell differentiation	18/55	1.98111	0.00238583	0.0276495	Serpinh1/Calr/Sox18/Myadm/Zfp36/Yif1b/Irgm1/Dynlt1c/Mycn/Cyp26b1/Prdm1/Vim/Ackr3/Mmp14/Adm/Igfbp3/Gpr137b/Kat2a
Endo1	male	downregulated	GO:0048869	cellular developmental process	18/55	1.98111	0.00238583	0.0276495	Serpinh1/Calr/Sox18/Myadm/Zfp36/Yif1b/Irgm1/Dynlt1c/Mycn/Cyp26b1/Prdm1/Vim/Ackr3/Mmp14/Adm/Igfbp3/Gpr137b/Kat2a
Endo1	male	downregulated	GO:0045746	negative regulation of Notch signaling pathway	2/55	27.6603	0.00239166	0.0276495	Mmp14/Arrdc1
Endo1	male	downregulated	GO:0043412	macromolecule modification	14/55	2.26877	0.00245726	0.0282173	Uba52/Myadm/Ptp4a3/Gbp4/Irgm1/Prdm1/Phpt1/Dtx3/Gstp1/Dapk3/Arrdc1/Igfbp3/Mogs/Kat2a
Endo1	male	downregulated	GO:0017148	negative regulation of translation	3/55	11.1031	0.00252633	0.028817	Calr/Zfp36/Dapk3
Endo1	male	downregulated	GO:1900026	positive regulation of substrate adhesion-dependent cell spreading	2/55	25.6364	0.00277953	0.0313613	Calr/Myadm
Endo1	male	downregulated	GO:0046634	regulation of alpha-beta T cell activation	3/55	10.7254	0.00278604	0.0313613	Irgm1/Prdm1/Cd274
Endo1	male	downregulated	GO:0032689	negative regulation of type II interferon production	2/55	25.026	0.00291496	0.032598	Irgm1/Cd274
Endo1	male	downregulated	GO:0031348	negative regulation of defense response	4/55	6.73776	0.00294604	0.0327316	Zfp36/Tap1/Irgm1/Gstp1
Endo1	male	downregulated	GO:0045597	positive regulation of cell differentiation	7/55	3.63161	0.00297939	0.0328886	Zfp36/Cyp26b1/Vim/Mmp14/Adm/Igfbp3/Kat2a
Endo1	male	downregulated	GO:0080135	regulation of cellular response to stress	5/55	5.02434	0.00314441	0.0344877	Ruvbl1/Ackr3/Gstp1/Eef1e1/Kat2a
Endo1	male	downregulated	GO:0030336	negative regulation of cell migration	4/55	6.58991	0.00318947	0.0345984	Calr/Bst2/Gstp1/Igfbp3
Endo1	male	downregulated	GO:0032480	negative regulation of type I interferon production	2/55	23.8884	0.00319494	0.0345984	Gbp4/Irgm1
Endo1	male	downregulated	GO:0008104	protein localization	12/55	2.40341	0.00333043	0.0358388	Calr/Myadm/Ptp4a3/Yif1b/Tap1/Gbp4/Irgm1/Dynlt1c/Mmp14/Arrdc1/Pex16/Gpr137b
Endo1	male	downregulated	GO:0051493	regulation of cytoskeleton organization	5/55	4.92084	0.00343618	0.036582	Myadm/Bst2/Dynlt1c/Dapk3/Kat2a
Endo1	male	downregulated	GO:0001933	negative regulation of protein phosphorylation	4/55	6.44841	0.00344631	0.036582	Myadm/Gbp4/Gstp1/Igfbp3
Endo1	male	downregulated	GO:0051604	protein maturation	5/55	4.91164	0.00346363	0.036582	Serpinh1/Calr/Pdia3/Sdf2l1/Mmp14
Endo1	male	downregulated	GO:0010830	regulation of myotube differentiation	2/55	22.8498	0.00348703	0.0366031	Cyp26b1/Mmp14
Endo1	male	downregulated	GO:0048568	embryonic organ development	5/55	4.89335	0.00351903	0.0367138	Sox18/Mycn/Prdm1/Mmp14/Adm
Endo1	male	downregulated	GO:0016032	viral process	4/55	6.33187	0.00367741	0.0379039	Bst2/Zfp36/Dynlt1c/Oasl2
Endo1	male	downregulated	GO:2000146	negative regulation of cell motility	4/55	6.33187	0.00367741	0.0379039	Calr/Bst2/Gstp1/Igfbp3
Endo1	male	downregulated	GO:0044271	cellular nitrogen compound biosynthetic process	17/55	1.95627	0.00377139	0.0386398	Uba52/Calr/Sox18/Ptp4a3/Zfp36/Gbp4/2610008E11Rik/Polr2l/Oasl2/Mycn/Prdm1/Ruvbl1/Dapk3/Flad1/Eef1e1/Rpap2/Kat2a
Endo1	male	downregulated	GO:0034249	negative regulation of amide metabolic process	3/55	9.55537	0.00385491	0.0392605	Calr/Zfp36/Dapk3
Endo1	male	downregulated	GO:0035556	intracellular signal transduction	12/55	2.35495	0.00393371	0.0396615	Calr/Myadm/Ptp4a3/Zfp36/Irgm1/Dynlt1c/Ackr3/Gstp1/Dapk3/Igfbp3/Gpr137b/Eef1e1
Endo1	male	downregulated	GO:0043114	regulation of vascular permeability	2/55	21.4508	0.00394764	0.0396615	Ptp4a3/Adm
Endo1	male	downregulated	GO:0051172	negative regulation of nitrogen compound metabolic process	11/55	2.48005	0.00398055	0.0396615	Serpinh1/Calr/Sox18/Myadm/Zfp36/Gbp4/Prdm1/Gstp1/Dapk3/Igfbp3/Kat2a
Endo1	male	downregulated	GO:0051147	regulation of muscle cell differentiation	3/55	9.44094	0.00398701	0.0396615	Cyp26b1/Mmp14/Kat2a
Endo1	male	downregulated	GO:0007162	negative regulation of cell adhesion	4/55	6.14673	0.00408563	0.0404076	Myadm/Cd274/Mmp14/Gstp1
Endo1	male	downregulated	GO:2001236	regulation of extrinsic apoptotic signaling pathway	3/55	9.32921	0.00412184	0.0405314	Pdia3/Gstp1/Dapk3
Endo1	male	downregulated	GO:0001501	skeletal system development	5/55	4.68401	0.00423457	0.041402	Serpinh1/Mycn/Cyp26b1/Mmp14/Kat2a
Endo1	male	downregulated	GO:0061028	establishment of endothelial barrier	2/55	20.6096	0.00426958	0.0415071	Sox18/Myadm
Endo1	male	downregulated	GO:0006457	protein folding	3/55	9.16649	0.00432924	0.0416143	Calr/Pdia3/Sdf2l1
Endo1	male	downregulated	GO:0050728	negative regulation of inflammatory response	3/55	9.16649	0.00432924	0.0416143	Zfp36/Irgm1/Gstp1
Endo1	male	downregulated	GO:0042326	negative regulation of phosphorylation	4/55	6.02344	0.00438901	0.041953	Myadm/Gbp4/Gstp1/Igfbp3
Endo1	male	downregulated	GO:0051246	regulation of protein metabolic process	11/55	2.43821	0.00452944	0.0430549	Serpinh1/Calr/Myadm/Zfp36/Gbp4/Irgm1/Mmp14/Gstp1/Dapk3/Igfbp3/Kat2a
Endo1	male	downregulated	GO:2001235	positive regulation of apoptotic signaling pathway	3/55	8.95816	0.0046155	0.0436305	Pdia3/Dapk3/Eef1e1
Endo1	male	downregulated	GO:1902533	positive regulation of intracellular signal transduction	7/55	3.33226	0.00477239	0.0448657	Calr/Ptp4a3/Dynlt1c/Ackr3/Igfbp3/Gpr137b/Eef1e1
Endo1	male	downregulated	GO:0009893	positive regulation of metabolic process	15/55	2.03332	0.0048297	0.0451564	Calr/Sox18/Zfp36/Irgm1/Mycn/Cyp26b1/Prdm1/Vim/Cd274/Ruvbl1/Mmp14/Gstp1/Igfbp3/Eef1e1/Kat2a
Endo1	male	downregulated	GO:0030097	hemopoiesis	7/55	3.30235	0.00501059	0.046593	Zfp36/Irgm1/Cyp26b1/Prdm1/Mmp14/Gpr137b/Kat2a
Endo1	male	downregulated	GO:0045321	leukocyte activation	7/55	3.29643	0.00505929	0.0466497	Irgm1/Cyp26b1/Prdm1/Cd274/Mmp14/Gpr137b/Kat2a
Endo1	male	downregulated	GO:0040013	negative regulation of locomotion	4/55	5.77522	0.00508967	0.0466497	Calr/Bst2/Gstp1/Igfbp3
Endo1	male	downregulated	GO:0045604	regulation of epidermal cell differentiation	2/55	18.7695	0.00512574	0.0466497	Zfp36/Mycn
Endo1	male	downregulated	GO:0140374	antiviral innate immune response	2/55	18.7695	0.00512574	0.0466497	Ifit3b/Ifit3
Endo1	male	downregulated	GO:0031589	cell-substrate adhesion	4/55	5.69697	0.00533897	0.0483332	Calr/Myadm/Mmp14/Dapk3
Endo1	male	downregulated	GO:0045184	establishment of protein localization	9/55	2.70281	0.00544456	0.0490297	Calr/Ptp4a3/Yif1b/Tap1/Gbp4/Irgm1/Dynlt1c/Arrdc1/Pex16
Endo1	female	upregulated	GO:0001775	cell activation	8/27	6.87907	1.2356e-05	0.00567814	Apoe/Id2/Tsc1/Hsph1/Gsn/C1qa/Cd74/Pf4
Endo1	female	upregulated	GO:0006950	response to stress	13/27	3.49679	1.88784e-05	0.00567814	Apoe/Cadps2/Id2/Dnajb2/Col3a1/Tsc1/Hsph1/Gsn/C1qa/Cd74/Lyz2/C1qb/Pf4
Endo1	female	upregulated	GO:1902531	regulation of intracellular signal transduction	9/27	5.37368	2.2468e-05	0.00567814	Apoe/Rasa4/Dynlt1f/Col3a1/Tsc1/Gsn/Dcn/Cd74/Smad6
Endo1	female	upregulated	GO:0035239	tube morphogenesis	7/27	7.72566	2.31218e-05	0.00567814	Apoe/Id2/Atoh8/Col3a1/Tsc1/Dcn/Smad6
Endo1	female	upregulated	GO:0141124	intracellular signaling cassette	9/27	5.24211	2.73646e-05	0.00567814	Apoe/Rasa4/Atoh8/Dynlt1f/Col3a1/Gsn/Dcn/Cd74/Smad6
Endo1	female	upregulated	GO:0045620	negative regulation of lymphocyte differentiation	3/27	50.1823	2.91519e-05	0.00567814	Id2/Cd74/Pf4
Endo1	female	upregulated	GO:0048731	system development	13/27	3.33347	3.1852e-05	0.00567814	Apoe/Id2/Atoh8/Wee1/Dynlt1f/Ttll5/Col3a1/Tsc1/Gsn/Cacybp/C1qa/Dcn/Smad6
Endo1	female	upregulated	GO:0009605	response to external stimulus	11/27	4.01641	3.19234e-05	0.00567814	Apoe/Cadps2/Id2/Tsc1/Gsn/C1qa/Cd74/Lyz2/Smad6/C1qb/Pf4
Endo1	female	upregulated	GO:0061077	chaperone-mediated protein folding	3/27	48.6616	3.1978e-05	0.00567814	Dnajb2/Hsph1/Cd74
Endo1	female	upregulated	GO:0044419	biological process involved in interspecies interaction between organisms	9/27	5.05244	3.6637e-05	0.00567814	Apoe/Dynlt1f/Gsn/C1qa/Cd74/Lyz2/Smad6/C1qb/Pf4
Endo1	female	upregulated	GO:0002376	immune system process	11/27	3.94642	3.76489e-05	0.00567814	Apoe/Id2/Col3a1/Tsc1/Hsph1/Gsn/C1qa/Cd74/Smad6/C1qb/Pf4
Endo1	female	upregulated	GO:0045321	leukocyte activation	7/27	6.71495	5.65289e-05	0.00769011	Id2/Tsc1/Hsph1/Gsn/C1qa/Cd74/Pf4
Endo1	female	upregulated	GO:0006955	immune response	9/27	4.68856	6.58802e-05	0.00769011	Apoe/Col3a1/Tsc1/Gsn/C1qa/Cd74/Smad6/C1qb/Pf4
Endo1	female	upregulated	GO:0050866	negative regulation of cell activation	4/27	17.7686	7.114e-05	0.00769011	Apoe/Id2/Cd74/Pf4
Endo1	female	upregulated	GO:0051056	regulation of small GTPase mediated signal transduction	4/27	17.7686	7.114e-05	0.00769011	Apoe/Rasa4/Dynlt1f/Col3a1
Endo1	female	upregulated	GO:0044403	biological process involved in symbiotic interaction	4/27	17.4074	7.70238e-05	0.00769011	Apoe/Dynlt1f/Gsn/Cd74
Endo1	female	upregulated	GO:0009893	positive regulation of metabolic process	12/27	3.31356	8.14797e-05	0.00769011	Apoe/Id2/Zfp646/Dnajb2/Atoh8/Tsc1/Hsph1/Gsn/Cacybp/Dcn/Cd74/Smad6
Endo1	female	upregulated	GO:0042221	response to chemical	13/27	3.0334	8.7874e-05	0.00769011	Apoe/Fmo2/Rasa4/Id2/Dnajb2/Col3a1/Tsc1/Hsph1/Gsn/Cacybp/Cd74/Smad6/Pf4
Endo1	female	upregulated	GO:0035556	intracellular signal transduction	10/27	3.99759	8.80724e-05	0.00769011	Apoe/Rasa4/Atoh8/Dynlt1f/Col3a1/Tsc1/Gsn/Dcn/Cd74/Smad6
Endo1	female	upregulated	GO:0035295	tube development	7/27	6.13248	0.000100064	0.00798867	Apoe/Id2/Atoh8/Col3a1/Tsc1/Dcn/Smad6
Endo1	female	upregulated	GO:0002682	regulation of immune system process	8/27	5.09788	0.000105021	0.00798867	Apoe/Id2/Col3a1/Hsph1/C1qa/Cd74/C1qb/Pf4
Endo1	female	upregulated	GO:0008283	cell population proliferation	9/27	4.39553	0.000108711	0.00798867	Apoe/Uspl1/Id2/Dnajb2/Atoh8/Col3a1/Tsc1/Cd74/Smad6
Endo1	female	upregulated	GO:0072359	circulatory system development	7/27	6.03373	0.000110753	0.00798867	Apoe/Id2/Col3a1/Tsc1/Cacybp/Dcn/Smad6
Endo1	female	upregulated	GO:0030154	cell differentiation	13/27	2.9146	0.000134082	0.00802858	Apoe/Id2/Atoh8/Wee1/Dynlt1f/Ttll5/Col3a1/Tsc1/Cacybp/C1qa/Cd74/Smad6/Pf4
Endo1	female	upregulated	GO:0048869	cellular developmental process	13/27	2.9146	0.000134082	0.00802858	Apoe/Id2/Atoh8/Wee1/Dynlt1f/Ttll5/Col3a1/Tsc1/Cacybp/C1qa/Cd74/Smad6/Pf4
Endo1	female	upregulated	GO:0051707	response to other organism	8/27	4.86893	0.000144672	0.00802858	Apoe/Gsn/C1qa/Cd74/Lyz2/Smad6/C1qb/Pf4
Endo1	female	upregulated	GO:0043207	response to external biotic stimulus	8/27	4.8634	0.000145818	0.00802858	Apoe/Gsn/C1qa/Cd74/Lyz2/Smad6/C1qb/Pf4
Endo1	female	upregulated	GO:0090083	regulation of inclusion body assembly	2/27	107.056	0.000157998	0.00802858	Apoe/Dnajb2
Endo1	female	upregulated	GO:0031325	positive regulation of cellular metabolic process	11/27	3.37038	0.000161158	0.00802858	Apoe/Id2/Zfp646/Atoh8/Tsc1/Hsph1/Gsn/Cacybp/Dcn/Cd74/Smad6
Endo1	female	upregulated	GO:0009653	anatomical structure morphogenesis	10/27	3.71334	0.000163804	0.00802858	Apoe/Uspl1/Id2/Atoh8/Wee1/Dynlt1f/Col3a1/Tsc1/Dcn/Smad6
Endo1	female	upregulated	GO:0098542	defense response to other organism	7/27	5.66432	0.000164061	0.00802858	Apoe/Gsn/C1qa/Cd74/Lyz2/C1qb/Pf4
Endo1	female	upregulated	GO:0048583	regulation of response to stimulus	12/27	3.08147	0.000166487	0.00802858	Apoe/Rasa4/Dynlt1f/Col3a1/Tsc1/Gsn/C1qa/Dcn/Cd74/Smad6/C1qb/Pf4
Endo1	female	upregulated	GO:0009607	response to biotic stimulus	8/27	4.75802	0.000169726	0.00802858	Apoe/Gsn/C1qa/Cd74/Lyz2/Smad6/C1qb/Pf4
Endo1	female	upregulated	GO:0048585	negative regulation of response to stimulus	8/27	4.75538	0.00017038	0.00802858	Apoe/Rasa4/Col3a1/Tsc1/Dcn/Cd74/Smad6/Pf4
Endo1	female	upregulated	GO:0046649	lymphocyte activation	6/27	6.9743	0.000171666	0.00802858	Id2/Tsc1/Hsph1/Gsn/Cd74/Pf4
Endo1	female	upregulated	GO:0010604	positive regulation of macromolecule metabolic process	11/27	3.3379	0.000175908	0.00802858	Apoe/Id2/Zfp646/Dnajb2/Atoh8/Hsph1/Gsn/Cacybp/Dcn/Cd74/Smad6
Endo1	female	upregulated	GO:1902532	negative regulation of intracellular signal transduction	5/27	9.22893	0.000179058	0.00802858	Apoe/Rasa4/Tsc1/Cd74/Smad6
Endo1	female	upregulated	GO:0060840	artery development	3/27	26.1111	0.000204109	0.00884542	Apoe/Col3a1/Smad6
Endo1	female	upregulated	GO:0030336	negative regulation of cell migration	4/27	13.4239	0.00020907	0.00884542	Apoe/Col3a1/Dcn/Cd74
Endo1	female	upregulated	GO:1902106	negative regulation of leukocyte differentiation	3/27	25.6933	0.000214047	0.00884542	Id2/Cd74/Pf4
Endo1	female	upregulated	GO:0048871	multicellular organismal-level homeostasis	6/27	6.67013	0.000218603	0.00884542	Apoe/Fmo2/Cadps2/Id2/Col3a1/Cd74
Endo1	female	upregulated	GO:0050776	regulation of immune response	6/27	6.5948	0.000232437	0.0090592	Apoe/Col3a1/C1qa/Cd74/C1qb/Pf4
Endo1	female	upregulated	GO:0016032	viral process	4/27	12.8983	0.000243449	0.0090592	Apoe/Dynlt1f/Gsn/Cd74
Endo1	female	upregulated	GO:2000146	negative regulation of cell motility	4/27	12.8983	0.000243449	0.0090592	Apoe/Col3a1/Dcn/Cd74
Endo1	female	upregulated	GO:1903707	negative regulation of hemopoiesis	3/27	24.5165	0.000245729	0.0090592	Id2/Cd74/Pf4
Endo1	female	upregulated	GO:0051173	positive regulation of nitrogen compound metabolic process	10/27	3.51925	0.00025573	0.00922296	Apoe/Id2/Zfp646/Dnajb2/Atoh8/Gsn/Cacybp/Dcn/Cd74/Smad6
Endo1	female	upregulated	GO:0002286	T cell activation involved in immune response	3/27	23.9677	0.000262647	0.00927087	Tsc1/Cd74/Pf4
Endo1	female	upregulated	GO:0150146	cell junction disassembly	2/27	82.3504	0.000269327	0.00930863	C1qa/C1qb
Endo1	female	upregulated	GO:0002250	adaptive immune response	5/27	8.35067	0.000284409	0.00962928	Tsc1/C1qa/Cd74/C1qb/Pf4
Endo1	female	upregulated	GO:0010033	response to organic substance	10/27	3.45675	0.000296363	0.00983332	Apoe/Dnajb2/Col3a1/Tsc1/Hsph1/Gsn/Cacybp/Cd74/Smad6/Pf4
Endo1	female	upregulated	GO:0051701	biological process involved in interaction with host	3/27	22.6174	0.000311399	0.00998232	Dynlt1f/Gsn/Cd74
Endo1	female	upregulated	GO:0070841	inclusion body assembly	2/27	76.4683	0.000312888	0.00998232	Apoe/Dnajb2
Endo1	female	upregulated	GO:0042110	T cell activation	5/27	8.11027	0.00032531	0.0101828	Tsc1/Hsph1/Gsn/Cd74/Pf4
Endo1	female	upregulated	GO:0040013	negative regulation of locomotion	4/27	11.7643	0.000345224	0.0102874	Apoe/Col3a1/Dcn/Cd74
Endo1	female	upregulated	GO:0051093	negative regulation of developmental process	6/27	6.11164	0.000349851	0.0102874	Apoe/Id2/Dcn/Cd74/Smad6/Pf4
Endo1	female	upregulated	GO:0045935	positive regulation of nucleobase-containing compound metabolic process	8/27	4.27154	0.000355464	0.0102874	Apoe/Id2/Zfp646/Atoh8/Cacybp/Dcn/Cd74/Smad6
Endo1	female	upregulated	GO:0007507	heart development	5/27	7.94181	0.000358204	0.0102874	Id2/Col3a1/Tsc1/Cacybp/Smad6
Endo1	female	upregulated	GO:1990000	amyloid fibril formation	2/27	71.3704	0.000359655	0.0102874	Apoe/Gsn
Endo1	female	upregulated	GO:0050865	regulation of cell activation	5/27	7.87173	0.00037305	0.0103759	Apoe/Id2/Hsph1/Cd74/Pf4
Endo1	female	upregulated	GO:0098781	ncRNA transcription	3/27	21.1294	0.000380096	0.0103759	Uspl1/Atoh8/Smad6
Endo1	female	upregulated	GO:0007399	nervous system development	9/27	3.72583	0.000381512	0.0103759	Apoe/Id2/Atoh8/Wee1/Dynlt1f/Col3a1/Tsc1/Gsn/C1qa
Endo1	female	upregulated	GO:0019216	regulation of lipid metabolic process	4/27	11.3587	0.000394196	0.0105479	Apoe/Fmo2/Id2/Cd74
Endo1	female	upregulated	GO:0010557	positive regulation of macromolecule biosynthetic process	9/27	3.66489	0.0004314	0.0111228	Apoe/Id2/Zfp646/Atoh8/Hsph1/Gsn/Dcn/Cd74/Smad6
Endo1	female	upregulated	GO:0046597	negative regulation of viral entry into host cell	2/27	64.8822	0.000435793	0.0111228	Gsn/Cd74
Endo1	female	upregulated	GO:0051085	chaperone cofactor-dependent protein refolding	2/27	64.8822	0.000435793	0.0111228	Hsph1/Cd74
Endo1	female	upregulated	GO:1902533	positive regulation of intracellular signal transduction	6/27	5.81824	0.000454768	0.0114312	Apoe/Dynlt1f/Col3a1/Gsn/Dcn/Cd74
Endo1	female	upregulated	GO:0048468	cell development	10/27	3.23626	0.000506972	0.0125532	Apoe/Id2/Wee1/Dynlt1f/Ttll5/Tsc1/C1qa/Cd74/Smad6/Pf4
Endo1	female	upregulated	GO:0006457	protein folding	3/27	18.6725	0.0005452	0.0132568	Dnajb2/Hsph1/Cd74
Endo1	female	upregulated	GO:0031328	positive regulation of cellular biosynthetic process	9/27	3.5293	0.00057033	0.0132568	Apoe/Id2/Zfp646/Atoh8/Hsph1/Gsn/Dcn/Cd74/Smad6
Endo1	female	upregulated	GO:0045893	positive regulation of DNA-templated transcription	7/27	4.60879	0.000576921	0.0132568	Apoe/Id2/Zfp646/Atoh8/Dcn/Cd74/Smad6
Endo1	female	upregulated	GO:0051084	'de novo' post-translational protein folding	2/27	56.345	0.000578563	0.0132568	Hsph1/Cd74
Endo1	female	upregulated	GO:1903901	negative regulation of viral life cycle	2/27	56.345	0.000578563	0.0132568	Gsn/Cd74
Endo1	female	upregulated	GO:1902680	positive regulation of RNA biosynthetic process	7/27	4.6003	0.000583331	0.0132568	Apoe/Id2/Zfp646/Atoh8/Dcn/Cd74/Smad6
Endo1	female	upregulated	GO:0010594	regulation of endothelial cell migration	3/27	18.0431	0.000602378	0.0134213	Apoe/Atoh8/Dcn
Endo1	female	upregulated	GO:0006458	'de novo' protein folding	2/27	54.9003	0.000609486	0.0134213	Hsph1/Cd74
Endo1	female	upregulated	GO:0009891	positive regulation of biosynthetic process	9/27	3.49347	0.000614838	0.0134213	Apoe/Id2/Zfp646/Atoh8/Hsph1/Gsn/Dcn/Cd74/Smad6
Endo1	female	upregulated	GO:0061061	muscle structure development	5/27	6.94264	0.000660675	0.0141441	Id2/Col3a1/Tsc1/Cacybp/Smad6
Endo1	female	upregulated	GO:0071248	cellular response to metal ion	3/27	17.3604	0.000673775	0.0141441	Rasa4/Id2/Gsn
Endo1	female	upregulated	GO:0008285	negative regulation of cell population proliferation	5/27	6.89791	0.000680256	0.0141441	Apoe/Dnajb2/Atoh8/Tsc1/Smad6
Endo1	female	upregulated	GO:0140546	defense response to symbiont	6/27	5.3887	0.000682055	0.0141441	Apoe/Gsn/C1qa/Cd74/C1qb/Pf4
Endo1	female	upregulated	GO:0007264	small GTPase-mediated signal transduction	4/27	9.75449	0.000698282	0.0143018	Apoe/Rasa4/Dynlt1f/Col3a1
Endo1	female	upregulated	GO:0006958	complement activation, classical pathway	2/27	50.9788	0.000706966	0.0143031	C1qa/C1qb
Endo1	female	upregulated	GO:0050792	regulation of viral process	3/27	16.815	0.000739102	0.0147731	Dynlt1f/Gsn/Cd74
Endo1	female	upregulated	GO:0035051	cardiocyte differentiation	3/27	16.3029	0.000808339	0.0157769	Tsc1/Cacybp/Smad6
Endo1	female	upregulated	GO:0051250	negative regulation of lymphocyte activation	3/27	16.3029	0.000808339	0.0157769	Id2/Cd74/Pf4
Endo1	female	upregulated	GO:0048699	generation of neurons	7/27	4.33674	0.000829214	0.0159961	Apoe/Id2/Wee1/Dynlt1f/Col3a1/Tsc1/C1qa
Endo1	female	upregulated	GO:0001937	negative regulation of endothelial cell proliferation	2/27	45.5556	0.000885056	0.0168771	Apoe/Atoh8
Endo1	female	upregulated	GO:0042692	muscle cell differentiation	4/27	8.99627	0.000943684	0.0177906	Id2/Tsc1/Cacybp/Smad6
Endo1	female	upregulated	GO:0051254	positive regulation of RNA metabolic process	7/27	4.19356	0.0010112	0.0188491	Apoe/Id2/Zfp646/Atoh8/Dcn/Cd74/Smad6
Endo1	female	upregulated	GO:0030098	lymphocyte differentiation	4/27	8.73923	0.00105067	0.019169	Id2/Tsc1/Cd74/Pf4
Endo1	female	upregulated	GO:0051241	negative regulation of multicellular organismal process	6/27	4.9601	0.00105146	0.019169	Apoe/Id2/Dcn/Cd74/Smad6/Pf4
Endo1	female	upregulated	GO:0002460	adaptive immune response based on somatic recombination of immune receptors built from immunoglobulin superfamily domains	4/27	8.66847	0.00108275	0.0192618	C1qa/Cd74/C1qb/Pf4
Endo1	female	upregulated	GO:0002252	immune effector process	5/27	6.20252	0.001096	0.0192618	Tsc1/C1qa/Cd74/C1qb/Pf4
Endo1	female	upregulated	GO:0042127	regulation of cell population proliferation	7/27	4.13114	0.00110443	0.0192618	Apoe/Id2/Dnajb2/Atoh8/Tsc1/Cd74/Smad6
Endo1	female	upregulated	GO:0022607	cellular component assembly	9/27	3.21918	0.00111501	0.0192618	Apoe/Cadps2/Dnajb2/Ttll5/Col3a1/Tsc1/Gsn/Cd74/Pf4
Endo1	female	upregulated	GO:0046596	regulation of viral entry into host cell	2/27	40.3983	0.00112433	0.0192618	Gsn/Cd74
Endo1	female	upregulated	GO:0002695	negative regulation of leukocyte activation	3/27	14.5324	0.00112622	0.0192618	Id2/Cd74/Pf4
Endo1	female	upregulated	GO:0040011	locomotion	6/27	4.86248	0.00116549	0.0197302	Apoe/Atoh8/Col3a1/Dcn/Cd74/Pf4
Endo1	female	upregulated	GO:0045581	negative regulation of T cell differentiation	2/27	38.9293	0.00121024	0.0199573	Cd74/Pf4
Endo1	female	upregulated	GO:0045619	regulation of lymphocyte differentiation	3/27	14.1483	0.00121636	0.0199573	Id2/Cd74/Pf4
Endo1	female	upregulated	GO:0060537	muscle tissue development	4/27	8.34741	0.00124459	0.0199573	Id2/Col3a1/Tsc1/Cacybp
Endo1	female	upregulated	GO:0002285	lymphocyte activation involved in immune response	3/27	13.9638	0.00126309	0.0199573	Tsc1/Cd74/Pf4
Endo1	female	upregulated	GO:0036211	protein modification process	9/27	3.16316	0.00126488	0.0199573	Apoe/Uspl1/Dnajb2/Wee1/Rusc1/Ttll5/Col3a1/Tsc1/Cd74
Endo1	female	upregulated	GO:0048870	cell motility	7/27	4.02681	0.00128295	0.0199573	Apoe/Atoh8/Ttll5/Col3a1/Dcn/Cd74/Pf4
Endo1	female	upregulated	GO:0043542	endothelial cell migration	3/27	13.8434	0.00129487	0.0199573	Apoe/Atoh8/Dcn
Endo1	female	upregulated	GO:0070887	cellular response to chemical stimulus	9/27	3.15178	0.00129797	0.0199573	Fmo2/Rasa4/Id2/Col3a1/Tsc1/Gsn/Cacybp/Cd74/Pf4
Endo1	female	upregulated	GO:0009790	embryo development	6/27	4.76155	0.00129877	0.0199573	Uspl1/Id2/Atoh8/Col3a1/Tsc1/Smad6
Endo1	female	upregulated	GO:0010596	negative regulation of endothelial cell migration	2/27	37.5634	0.00129921	0.0199573	Apoe/Dcn
Endo1	female	upregulated	GO:0048666	neuron development	6/27	4.74747	0.00131873	0.0200713	Apoe/Id2/Wee1/Dynlt1f/Tsc1/C1qa
Endo1	female	upregulated	GO:0052372	modulation by symbiont of entry into host	2/27	36.9157	0.00134483	0.0200998	Gsn/Cd74
Endo1	female	upregulated	GO:1902895	positive regulation of miRNA transcription	2/27	36.9157	0.00134483	0.0200998	Atoh8/Smad6
Endo1	female	upregulated	GO:0002455	humoral immune response mediated by circulating immunoglobulin	2/27	36.29	0.00139122	0.0203797	C1qa/C1qb
Endo1	female	upregulated	GO:0009968	negative regulation of signal transduction	6/27	4.69199	0.00140095	0.0203797	Apoe/Rasa4/Tsc1/Dcn/Cd74/Smad6
Endo1	female	upregulated	GO:0048584	positive regulation of response to stimulus	8/27	3.47442	0.00140162	0.0203797	Apoe/Dynlt1f/Col3a1/Gsn/C1qa/Dcn/Cd74/C1qb
Endo1	female	upregulated	GO:0006952	defense response	7/27	3.96083	0.0014127	0.0203797	Apoe/Gsn/C1qa/Cd74/Lyz2/C1qb/Pf4
Endo1	female	upregulated	GO:0051493	regulation of cytoskeleton organization	4/27	8.01914	0.00144249	0.0205947	Dynlt1f/Tsc1/Hsph1/Gsn
Endo1	female	upregulated	GO:0051604	protein maturation	4/27	8.00415	0.00145243	0.0205947	Dnajb2/Hsph1/Gsn/Cd74
Endo1	female	upregulated	GO:0009896	positive regulation of catabolic process	4/27	7.87173	0.00154407	0.021631	Apoe/Dnajb2/Tsc1/Dcn
Endo1	female	upregulated	GO:1903131	mononuclear cell differentiation	4/27	7.8429	0.00156497	0.021631	Id2/Tsc1/Cd74/Pf4
Endo1	female	upregulated	GO:0009966	regulation of signal transduction	9/27	3.06652	0.00157841	0.021631	Apoe/Rasa4/Dynlt1f/Col3a1/Tsc1/Gsn/Dcn/Cd74/Smad6
Endo1	female	upregulated	GO:0043462	regulation of ATP-dependent activity	2/27	33.9859	0.00158434	0.021631	Dnajb2/Tsc1
Endo1	female	upregulated	GO:0051249	regulation of lymphocyte activation	4/27	7.80004	0.00159669	0.021631	Id2/Hsph1/Cd74/Pf4
Endo1	female	upregulated	GO:0010632	regulation of epithelial cell migration	3/27	12.8467	0.00160375	0.021631	Apoe/Atoh8/Dcn
Endo1	female	upregulated	GO:0008015	blood circulation	4/27	7.74362	0.00163968	0.0219374	Apoe/Id2/Gsn/Smad6
Endo1	female	upregulated	GO:0019058	viral life cycle	3/27	12.6444	0.00167811	0.0221915	Apoe/Gsn/Cd74
Endo1	female	upregulated	GO:2000630	positive regulation of miRNA metabolic process	2/27	32.9402	0.00168543	0.0221915	Atoh8/Smad6
Endo1	female	upregulated	GO:0071241	cellular response to inorganic substance	3/27	12.5456	0.00171609	0.0224173	Rasa4/Id2/Gsn
Endo1	female	upregulated	GO:0006956	complement activation	2/27	31.9569	0.00178952	0.0231938	C1qa/C1qb
Endo1	female	upregulated	GO:0050808	synapse organization	4/27	7.53912	0.00180812	0.0232533	Apoe/Tsc1/C1qa/C1qb
Endo1	female	upregulated	GO:0043903	regulation of biological process involved in symbiotic interaction	2/27	31.4869	0.00184269	0.0234848	Gsn/Cd74
Endo1	female	upregulated	GO:0022008	neurogenesis	7/27	3.77907	0.00185444	0.0234848	Apoe/Id2/Wee1/Dynlt1f/Col3a1/Tsc1/C1qa
Endo1	female	upregulated	GO:0043412	macromolecule modification	9/27	2.97101	0.00197419	0.0246597	Apoe/Uspl1/Dnajb2/Wee1/Rusc1/Ttll5/Col3a1/Tsc1/Cd74
Endo1	female	upregulated	GO:0002683	negative regulation of immune system process	4/27	7.34515	0.00198828	0.0246597	Id2/Col3a1/Cd74/Pf4
Endo1	female	upregulated	GO:0003013	circulatory system process	4/27	7.33257	0.00200072	0.0246597	Apoe/Id2/Gsn/Smad6
Endo1	female	upregulated	GO:0045668	negative regulation of osteoblast differentiation	2/27	30.1565	0.00200667	0.0246597	Id2/Smad6
Endo1	female	upregulated	GO:0007626	locomotory behavior	3/27	11.7643	0.00206085	0.0251394	Apoe/Id2/Tsc1
Endo1	female	upregulated	GO:0044085	cellular component biogenesis	9/27	2.94738	0.00208818	0.0251431	Apoe/Cadps2/Dnajb2/Ttll5/Col3a1/Tsc1/Gsn/Cd74/Pf4
Endo1	female	upregulated	GO:0007417	central nervous system development	5/27	5.35814	0.00209147	0.0251431	Id2/Col3a1/Tsc1/Gsn/C1qa
Endo1	female	upregulated	GO:0007010	cytoskeleton organization	6/27	4.31386	0.00215058	0.0255275	Wee1/Dynlt1f/Ttll5/Tsc1/Hsph1/Gsn
Endo1	female	upregulated	GO:0090066	regulation of anatomical structure size	4/27	7.18494	0.00215422	0.0255275	Apoe/Tsc1/Gsn/Smad6
Endo1	female	upregulated	GO:0035904	aorta development	2/27	28.9339	0.00217733	0.0256184	Col3a1/Smad6
Endo1	female	upregulated	GO:0048738	cardiac muscle tissue development	3/27	11.4702	0.00221445	0.0258717	Id2/Tsc1/Cacybp
Endo1	female	upregulated	GO:0010633	negative regulation of epithelial cell migration	2/27	28.5481	0.0022357	0.025937	Apoe/Dcn
Endo1	female	upregulated	GO:0045087	innate immune response	5/27	5.26848	0.00225131	0.025937	Apoe/Gsn/C1qa/Cd74/C1qb
Endo1	female	upregulated	GO:0021537	telencephalon development	3/27	11.3486	0.00228241	0.0260545	Id2/Col3a1/Tsc1
Endo1	female	upregulated	GO:0023057	negative regulation of signaling	6/27	4.2595	0.00229292	0.0260545	Apoe/Rasa4/Tsc1/Dcn/Cd74/Smad6
Endo1	female	upregulated	GO:0010648	negative regulation of cell communication	6/27	4.25105	0.00231604	0.0261381	Apoe/Rasa4/Tsc1/Dcn/Cd74/Smad6
Endo1	female	upregulated	GO:0002763	positive regulation of myeloid leukocyte differentiation	2/27	27.8066	0.00235464	0.02624	Id2/Cd74
Endo1	female	upregulated	GO:0051239	regulation of multicellular organismal process	9/27	2.89426	0.00237175	0.02624	Apoe/Id2/Atoh8/Hsph1/Gsn/Dcn/Cd74/Smad6/Pf4
Endo1	female	upregulated	GO:0030334	regulation of cell migration	5/27	5.19687	0.00238955	0.02624	Apoe/Atoh8/Col3a1/Dcn/Cd74
Endo1	female	upregulated	GO:0007155	cell adhesion	6/27	4.21755	0.00241029	0.02624	Col3a1/Tsc1/Hsph1/Cd74/Smad6/Pf4
Endo1	female	upregulated	GO:1902893	regulation of miRNA transcription	2/27	27.4501	0.00241522	0.02624	Atoh8/Smad6
Endo1	female	upregulated	GO:0010243	response to organonitrogen compound	5/27	5.18178	0.00241996	0.02624	Apoe/Dnajb2/Col3a1/Tsc1/Cacybp
Endo1	female	upregulated	GO:0016239	positive regulation of macroautophagy	2/27	26.7639	0.00253857	0.0269967	Tsc1/Dcn
Endo1	female	upregulated	GO:0043113	receptor clustering	2/27	26.7639	0.00253857	0.0269967	Apoe/Gsn
Endo1	female	upregulated	GO:0061614	miRNA transcription	2/27	26.7639	0.00253857	0.0269967	Atoh8/Smad6
Endo1	female	upregulated	GO:0002694	regulation of leukocyte activation	4/27	6.85156	0.00255861	0.0270366	Id2/Hsph1/Cd74/Pf4
Endo1	female	upregulated	GO:0014706	striated muscle tissue development	3/27	10.67	0.00271745	0.0285333	Id2/Tsc1/Cacybp
Endo1	female	upregulated	GO:0016064	immunoglobulin mediated immune response	3/27	10.6347	0.00274302	0.0286205	C1qa/Cd74/C1qb
Endo1	female	upregulated	GO:0048844	artery morphogenesis	2/27	25.4894	0.00279403	0.0289706	Apoe/Col3a1
Endo1	female	upregulated	GO:0019724	B cell mediated immunity	3/27	10.5301	0.0028206	0.0290645	C1qa/Cd74/C1qb
Endo1	female	upregulated	GO:0060411	cardiac septum morphogenesis	2/27	25.1895	0.00285971	0.0292856	Id2/Smad6
Endo1	female	upregulated	GO:0002292	T cell differentiation involved in immune response	2/27	24.6105	0.00299325	0.030465	Tsc1/Pf4
Endo1	female	upregulated	GO:2000145	regulation of cell motility	5/27	4.91531	0.00304141	0.0307664	Apoe/Atoh8/Col3a1/Dcn/Cd74
Endo1	female	upregulated	GO:0003281	ventricular septum development	2/27	24.3308	0.0030611	0.030778	Id2/Smad6
Endo1	female	upregulated	GO:0010038	response to metal ion	3/27	10.0996	0.00317248	0.0315158	Rasa4/Id2/Gsn
Endo1	female	upregulated	GO:0031647	regulation of protein stability	3/27	10.0996	0.00317248	0.0315158	Tsc1/Gsn/Cd74
Endo1	female	upregulated	GO:0051057	positive regulation of small GTPase mediated signal transduction	2/27	23.5287	0.00326897	0.0321332	Dynlt1f/Col3a1
Endo1	female	upregulated	GO:0016477	cell migration	6/27	3.96747	0.00327336	0.0321332	Apoe/Atoh8/Col3a1/Dcn/Cd74/Pf4
Endo1	female	upregulated	GO:2000026	regulation of multicellular organismal development	6/27	3.95525	0.00332395	0.0324009	Apoe/Id2/Atoh8/Dcn/Cd74/Pf4
Endo1	female	upregulated	GO:0035023	regulation of Rho protein signal transduction	2/27	23.2729	0.0033397	0.0324009	Apoe/Col3a1
Endo1	female	upregulated	GO:0048514	blood vessel morphogenesis	4/27	6.34403	0.00337426	0.0325234	Apoe/Col3a1/Dcn/Smad6
Endo1	female	upregulated	GO:0010721	negative regulation of cell development	3/27	9.85174	0.00340187	0.0325234	Id2/Cd74/Pf4
Endo1	female	upregulated	GO:0060395	SMAD protein signal transduction	2/27	23.0227	0.00341114	0.0325234	Atoh8/Smad6
Endo1	female	upregulated	GO:0030182	neuron differentiation	6/27	3.92145	0.00346875	0.0327156	Apoe/Id2/Wee1/Dynlt1f/Tsc1/C1qa
Endo1	female	upregulated	GO:0046718	symbiont entry into host cell	2/27	22.7778	0.00348329	0.0327156	Gsn/Cd74
Endo1	female	upregulated	GO:0010631	epithelial cell migration	3/27	9.7619	0.00349045	0.0327156	Apoe/Atoh8/Dcn
Endo1	female	upregulated	GO:0090132	epithelium migration	3/27	9.70292	0.00355029	0.0327759	Apoe/Atoh8/Dcn
Endo1	female	upregulated	GO:0048708	astrocyte differentiation	2/27	22.538	0.00355616	0.0327759	Id2/C1qa
Endo1	female	upregulated	GO:2000628	regulation of miRNA metabolic process	2/27	22.538	0.00355616	0.0327759	Atoh8/Smad6
Endo1	female	upregulated	GO:0040012	regulation of locomotion	5/27	4.72443	0.00360568	0.0329134	Apoe/Atoh8/Col3a1/Dcn/Cd74
Endo1	female	upregulated	GO:0090130	tissue migration	3/27	9.64464	0.00361075	0.0329134	Apoe/Atoh8/Dcn
Endo1	female	upregulated	GO:0034097	response to cytokine	5/27	4.70367	0.00367429	0.0333096	Col3a1/Gsn/Cacybp/Cd74/Pf4
Endo1	female	upregulated	GO:0002366	leukocyte activation involved in immune response	3/27	9.55853	0.00370263	0.033384	Tsc1/Cd74/Pf4
Endo1	female	upregulated	GO:0044409	symbiont entry into host	2/27	21.8481	0.00377902	0.0338573	Gsn/Cd74
Endo1	female	upregulated	GO:0006959	humoral immune response	3/27	9.47394	0.00379593	0.0338573	C1qa/C1qb/Pf4
Endo1	female	upregulated	GO:0002263	cell activation involved in immune response	3/27	9.44608	0.00382735	0.0339549	Tsc1/Cd74/Pf4
Endo1	female	upregulated	GO:0001822	kidney development	3/27	9.36346	0.00392257	0.0342755	Id2/Tsc1/Smad6
Endo1	female	upregulated	GO:0030217	T cell differentiation	3/27	9.36346	0.00392257	0.0342755	Tsc1/Cd74/Pf4
Endo1	female	upregulated	GO:0140747	regulation of ncRNA transcription	2/27	21.4111	0.00393113	0.0342755	Atoh8/Smad6
Endo1	female	upregulated	GO:0006996	organelle organization	9/27	2.68834	0.00394613	0.0342755	Apoe/Uspl1/Wee1/Dynlt1f/Ttll5/Tsc1/Hsph1/Gsn/Dcn
Endo1	female	upregulated	GO:0009967	positive regulation of signal transduction	6/27	3.80981	0.00400154	0.0345758	Apoe/Dynlt1f/Col3a1/Gsn/Dcn/Cd74
Endo1	female	upregulated	GO:1901698	response to nitrogen compound	5/27	4.59072	0.00407613	0.0350378	Apoe/Dnajb2/Col3a1/Tsc1/Cacybp
Endo1	female	upregulated	GO:0031331	positive regulation of cellular catabolic process	3/27	9.12405	0.00421688	0.0360609	Apoe/Tsc1/Dcn
Endo1	female	upregulated	GO:0002684	positive regulation of immune system process	5/27	4.5401	0.0042731	0.0363039	Id2/Hsph1/C1qa/Cd74/C1qb
Endo1	female	upregulated	GO:0002521	leukocyte differentiation	4/27	5.93106	0.00428907	0.0363039	Id2/Tsc1/Cd74/Pf4
Endo1	female	upregulated	GO:0045862	positive regulation of proteolysis	3/27	8.99627	0.00438606	0.0367559	Apoe/Dnajb2/Gsn
Endo1	female	upregulated	GO:0065009	regulation of molecular function	7/27	3.24551	0.00438678	0.0367559	Apoe/Rasa4/Id2/Dnajb2/Tsc1/Gsn/Cd74
Endo1	female	upregulated	GO:0072001	renal system development	3/27	8.94615	0.00445488	0.0371389	Id2/Tsc1/Smad6
Endo1	female	upregulated	GO:0090288	negative regulation of cellular response to growth factor stimulus	2/27	20.0104	0.00448566	0.0372086	Dcn/Smad6
Endo1	female	upregulated	GO:0051098	regulation of binding	3/27	8.89658	0.00452435	0.0373428	Apoe/Id2/Dnajb2
Endo1	female	upregulated	GO:0120036	plasma membrane bounded cell projection organization	6/27	3.70648	0.00458065	0.0376203	Apoe/Wee1/Dynlt1f/Ttll5/Tsc1/Gsn
Endo1	female	upregulated	GO:0009719	response to endogenous stimulus	6/27	3.69157	0.00467199	0.0381814	Apoe/Col3a1/Tsc1/Cacybp/Dcn/Smad6
Endo1	female	upregulated	GO:0010586	miRNA metabolic process	2/27	19.4646	0.00473379	0.0383363	Atoh8/Smad6
Endo1	female	upregulated	GO:0033043	regulation of organelle organization	5/27	4.43111	0.00473716	0.0383363	Dynlt1f/Tsc1/Hsph1/Gsn/Dcn
Endo1	female	upregulated	GO:0031589	cell-substrate adhesion	3/27	8.7037	0.00480884	0.0384272	Col3a1/Tsc1/Smad6
Endo1	female	upregulated	GO:1902105	regulation of leukocyte differentiation	3/27	8.7037	0.00480884	0.0384272	Id2/Cd74/Pf4
Endo1	female	upregulated	GO:0019217	regulation of fatty acid metabolic process	2/27	19.2893	0.00481788	0.0384272	Fmo2/Cd74
Endo1	female	upregulated	GO:0008344	adult locomotory behavior	2/27	19.1171	0.00490266	0.0386297	Id2/Tsc1
Endo1	female	upregulated	GO:0030593	neutrophil chemotaxis	2/27	19.1171	0.00490266	0.0386297	Cd74/Pf4
Endo1	female	upregulated	GO:0045595	regulation of cell differentiation	6/27	3.65377	0.00491312	0.0386297	Apoe/Id2/Atoh8/Cd74/Smad6/Pf4
Endo1	female	upregulated	GO:0045596	negative regulation of cell differentiation	4/27	5.64937	0.00509456	0.0398673	Id2/Cd74/Smad6/Pf4
Endo1	female	upregulated	GO:0030030	cell projection organization	6/27	3.61064	0.00520604	0.0403128	Apoe/Wee1/Dynlt1f/Ttll5/Tsc1/Gsn
Endo1	female	upregulated	GO:0045833	negative regulation of lipid metabolic process	2/27	18.4579	0.00524868	0.0403128	Apoe/Fmo2
Endo1	female	upregulated	GO:0046889	positive regulation of lipid biosynthetic process	2/27	18.4579	0.00524868	0.0403128	Apoe/Cd74
Endo1	female	upregulated	GO:0048525	negative regulation of viral process	2/27	18.4579	0.00524868	0.0403128	Gsn/Cd74
Endo1	female	upregulated	GO:0023051	regulation of signaling	9/27	2.56591	0.00540637	0.0411023	Apoe/Rasa4/Dynlt1f/Col3a1/Tsc1/Gsn/Dcn/Cd74/Smad6
Endo1	female	upregulated	GO:0010646	regulation of cell communication	9/27	2.56523	0.00541602	0.0411023	Apoe/Rasa4/Dynlt1f/Col3a1/Tsc1/Gsn/Dcn/Cd74/Smad6
Endo1	female	upregulated	GO:0045639	positive regulation of myeloid cell differentiation	2/27	18.145	0.0054258	0.0411023	Id2/Cd74
Endo1	female	upregulated	GO:0062012	regulation of small molecule metabolic process	3/27	8.25621	0.00556689	0.0419794	Apoe/Fmo2/Cd74
Endo1	female	upregulated	GO:0021987	cerebral cortex development	2/27	17.6951	0.00569659	0.0425705	Col3a1/Tsc1
Endo1	female	upregulated	GO:0062014	negative regulation of small molecule metabolic process	2/27	17.6951	0.00569659	0.0425705	Apoe/Fmo2
Endo1	female	upregulated	GO:0001568	blood vessel development	4/27	5.45506	0.00576182	0.0427119	Apoe/Col3a1/Dcn/Smad6
Endo1	female	upregulated	GO:0007178	transmembrane receptor protein serine/threonine kinase signaling pathway	3/27	8.15144	0.00576701	0.0427119	Atoh8/Col3a1/Smad6
Endo1	female	upregulated	GO:0048646	anatomical structure formation involved in morphogenesis	5/27	4.21479	0.00584922	0.0431283	Uspl1/Atoh8/Col3a1/Tsc1/Dcn
Endo1	female	upregulated	GO:0042063	gliogenesis	3/27	8.08984	0.00588915	0.0432305	Id2/Col3a1/C1qa
Endo1	female	upregulated	GO:1902903	regulation of supramolecular fiber organization	3/27	8.06951	0.0059302	0.0433401	Apoe/Tsc1/Gsn
Endo1	female	upregulated	GO:0043434	response to peptide hormone	3/27	8.04929	0.00597143	0.04345	Col3a1/Tsc1/Cacybp
Endo1	female	upregulated	GO:0051129	negative regulation of cellular component organization	4/27	5.35948	0.00612992	0.0442505	Apoe/Dnajb2/Tsc1/Gsn
Endo1	female	upregulated	GO:0016241	regulation of macroautophagy	2/27	16.9929	0.00616146	0.0442505	Tsc1/Dcn
Endo1	female	upregulated	GO:0070646	protein modification by small protein removal	2/27	16.9929	0.00616146	0.0442505	Uspl1/Dnajb2
Endo1	female	upregulated	GO:1903037	regulation of leukocyte cell-cell adhesion	3/27	7.93004	0.00622243	0.0444627	Hsph1/Cd74/Pf4
Endo1	female	upregulated	GO:0051130	positive regulation of cellular component organization	5/27	4.14944	0.00624461	0.0444627	Apoe/Dynlt1f/Tsc1/Gsn/Dcn
Endo1	female	upregulated	GO:0048872	homeostasis of number of cells	3/27	7.87173	0.00635028	0.0448303	Cadps2/Id2/Cd74
Endo1	female	upregulated	GO:0050863	regulation of T cell activation	3/27	7.87173	0.00635028	0.0448303	Hsph1/Cd74/Pf4
Endo1	female	upregulated	GO:0044093	positive regulation of molecular function	5/27	4.12069	0.00642861	0.0449495	Apoe/Dnajb2/Tsc1/Gsn/Cd74
Endo1	female	upregulated	GO:0003279	cardiac septum development	2/27	16.5978	0.00644846	0.0449495	Id2/Smad6
Endo1	female	upregulated	GO:0048565	digestive tract development	2/27	16.5978	0.00644846	0.0449495	Id2/Col3a1
Endo1	female	upregulated	GO:0097009	energy homeostasis	2/27	16.4701	0.00654546	0.0454348	Apoe/Fmo2
Endo1	female	upregulated	GO:0032535	regulation of cellular component size	3/27	7.73896	0.00665471	0.0460007	Apoe/Tsc1/Gsn
Endo1	female	upregulated	GO:0001944	vasculature development	4/27	5.22222	0.0067112	0.0461987	Apoe/Col3a1/Dcn/Smad6
Endo1	female	upregulated	GO:0065008	regulation of biological quality	8/27	2.68562	0.00702311	0.048146	Apoe/Id2/Dynlt1f/Tsc1/Gsn/Dcn/Cd74/Smad6
Endo1	female	upregulated	GO:0031667	response to nutrient levels	3/27	7.57469	0.00705879	0.0481915	Apoe/Cadps2/Tsc1
Endo1	female	upregulated	GO:0030900	forebrain development	3/27	7.52147	0.00719668	0.0488106	Id2/Col3a1/Tsc1
Endo1	female	upregulated	GO:0042592	homeostatic process	6/27	3.37537	0.00720832	0.0488106	Apoe/Fmo2/Cadps2/Id2/Col3a1/Cd74
Endo1	female	upregulated	GO:0071621	granulocyte chemotaxis	2/27	15.6285	0.00724309	0.0488467	Cd74/Pf4
Endo1	female	upregulated	GO:0030155	regulation of cell adhesion	4/27	5.09788	0.00729806	0.0490181	Tsc1/Hsph1/Cd74/Pf4
Endo1	female	upregulated	GO:0051240	positive regulation of multicellular organismal process	6/27	3.35072	0.00746555	0.0499409	Apoe/Id2/Hsph1/Gsn/Cd74/Smad6
Endo1	female	downregulated	GO:0006857	oligopeptide transport	2/12	301.094	1.88983e-05	0.0106208	Slc15a3/Slc15a2
Endo1	female	downregulated	GO:0035872	nucleotide-binding domain, leucine rich repeat containing receptor signaling pathway	2/12	209.457	3.97795e-05	0.011178	Slc15a3/Slc15a2
Fibro1	male	upregulated	GO:0048514	blood vessel morphogenesis	13/60	9.27815	1.03296e-09	1.97605e-06	Sema5a/Amotl2/Smad7/Lemd3/Ramp1/Ccbe1/Pde3b/Cyp1b1/Hpgd/Angptl4/Hspb1/Arhgap24/Bmper
Fibro1	male	upregulated	GO:0001568	blood vessel development	13/60	7.97803	6.31076e-09	6.03624e-06	Sema5a/Amotl2/Smad7/Lemd3/Ramp1/Ccbe1/Pde3b/Cyp1b1/Hpgd/Angptl4/Hspb1/Arhgap24/Bmper
Fibro1	male	upregulated	GO:0001944	vasculature development	13/60	7.6375	1.05877e-08	6.7514e-06	Sema5a/Amotl2/Smad7/Lemd3/Ramp1/Ccbe1/Pde3b/Cyp1b1/Hpgd/Angptl4/Hspb1/Arhgap24/Bmper
Fibro1	male	upregulated	GO:0001525	angiogenesis	11/60	9.3792	2.08249e-08	8.69371e-06	Sema5a/Amotl2/Lemd3/Ramp1/Ccbe1/Pde3b/Cyp1b1/Angptl4/Hspb1/Arhgap24/Bmper
Fibro1	male	upregulated	GO:0072359	circulatory system development	15/60	5.81824	2.49034e-08	8.69371e-06	Sema5a/Amotl2/Smad7/Lemd3/Cacna1c/Ramp1/Ccbe1/Pde3b/Dusp6/Cyp1b1/Hpgd/Angptl4/Hspb1/Arhgap24/Bmper
Fibro1	male	upregulated	GO:0043542	endothelial cell migration	8/60	16.6121	2.72672e-08	8.69371e-06	Sema5a/Plekhg5/Lemd3/Dnaja4/Ccbe1/Cyp1b1/Hspb1/Bmper
Fibro1	male	upregulated	GO:0006457	protein folding	7/60	19.6061	6.92126e-08	1.81031e-05	Hsph1/Fkbp5/Dnaja4/Hspa4l/Hspb1/Dnajb1/Cd74
Fibro1	male	upregulated	GO:0035239	tube morphogenesis	13/60	6.45644	7.57055e-08	1.81031e-05	Sema5a/Amotl2/Smad7/Lemd3/Ramp1/Ccbe1/Pde3b/Cyp1b1/Hpgd/Angptl4/Hspb1/Arhgap24/Bmper
Fibro1	male	upregulated	GO:0051604	protein maturation	10/60	9.00467	1.427e-07	3.03317e-05	Hsph1/Fkbp5/Naa16/Dnaja4/Hspa4l/Ccbe1/Hspb1/Dnajb1/Spon1/Cd74
Fibro1	male	upregulated	GO:0061077	chaperone-mediated protein folding	5/60	36.4962	2.63597e-07	4.98497e-05	Hsph1/Fkbp5/Hspb1/Dnajb1/Cd74
Fibro1	male	upregulated	GO:0009893	positive regulation of metabolic process	24/60	2.9822	2.86642e-07	4.98497e-05	Rbm3/Hsph1/Zbtb16/Aff1/Trf/Ror1/Slc38a2/Mllt3/Bag3/Ccdc117/Ier3/Dnaja4/Ramp1/Ccbe1/Taf4/Arrdc4/Maob/Cyp1b1/Maff/Trib1/Angptl4/Hspb1/Spon1/Cd74
Fibro1	male	upregulated	GO:0010631	epithelial cell migration	8/60	11.7143	3.95753e-07	5.92459e-05	Sema5a/Plekhg5/Lemd3/Dnaja4/Ccbe1/Cyp1b1/Hspb1/Bmper
Fibro1	male	upregulated	GO:0090132	epithelium migration	8/60	11.6435	4.14298e-07	5.92459e-05	Sema5a/Plekhg5/Lemd3/Dnaja4/Ccbe1/Cyp1b1/Hspb1/Bmper
Fibro1	male	upregulated	GO:0090130	tissue migration	8/60	11.5736	4.33582e-07	5.92459e-05	Sema5a/Plekhg5/Lemd3/Dnaja4/Ccbe1/Cyp1b1/Hspb1/Bmper
Fibro1	male	upregulated	GO:0001667	ameboidal-type cell migration	9/60	9.225	5.21933e-07	6.65638e-05	Sema5a/Amotl2/Plekhg5/Lemd3/Dnaja4/Ccbe1/Cyp1b1/Hspb1/Bmper
Fibro1	male	upregulated	GO:0048870	cell motility	16/60	4.14186	8.12885e-07	9.71905e-05	Bcl6/Sema5a/Trf/Amotl2/Plekhg5/Lemd3/Dnaja4/Ccbe1/Cyp1b1/Prex1/Trib1/Itgbl1/Hspb1/Arhgap24/Cd74/Bmper
Fibro1	male	upregulated	GO:0042981	regulation of apoptotic process	15/60	4.3982	9.2e-07	0.000103527	Hsph1/Zbtb16/Bcl6/Sema5a/Naa16/Bag3/Ier3/Phlda1/Dusp6/Cyp1b1/Slc2a3/Hpgd/Angptl4/Hspb1/Cd74
Fibro1	male	upregulated	GO:0035295	tube development	13/60	5.125	1.04842e-06	0.000111424	Sema5a/Amotl2/Smad7/Lemd3/Ramp1/Ccbe1/Pde3b/Cyp1b1/Hpgd/Angptl4/Hspb1/Arhgap24/Bmper
Fibro1	male	upregulated	GO:0043067	regulation of programmed cell death	15/60	4.26327	1.35883e-06	0.000136812	Hsph1/Zbtb16/Bcl6/Sema5a/Naa16/Bag3/Ier3/Phlda1/Dusp6/Cyp1b1/Slc2a3/Hpgd/Angptl4/Hspb1/Cd74
Fibro1	male	upregulated	GO:2000145	regulation of cell motility	12/60	5.30854	2.02617e-06	0.000193803	Bcl6/Sema5a/Trf/Amotl2/Dnaja4/Ccbe1/Cyp1b1/Prex1/Trib1/Hspb1/Cd74/Bmper
Fibro1	male	upregulated	GO:0040011	locomotion	13/60	4.74092	2.48592e-06	0.000226456	Bcl6/Sema5a/Trf/Amotl2/Plekhg5/Dnaja4/Ccbe1/Cyp1b1/Prex1/Trib1/Hspb1/Cd74/Bmper
Fibro1	male	upregulated	GO:0040012	regulation of locomotion	12/60	5.10238	3.04854e-06	0.000265084	Bcl6/Sema5a/Trf/Amotl2/Dnaja4/Ccbe1/Cyp1b1/Prex1/Trib1/Hspb1/Cd74/Bmper
Fibro1	male	upregulated	GO:0031325	positive regulation of cellular metabolic process	21/60	2.89546	3.59063e-06	0.000298646	Rbm3/Hsph1/Zbtb16/Aff1/Trf/Ror1/Slc38a2/Mllt3/Bag3/Ccdc117/Dnaja4/Ramp1/Ccbe1/Taf4/Arrdc4/Maob/Cyp1b1/Maff/Hspb1/Spon1/Cd74
Fibro1	male	upregulated	GO:0016477	cell migration	14/60	4.16584	4.30582e-06	0.000341424	Sema5a/Amotl2/Plekhg5/Lemd3/Dnaja4/Ccbe1/Cyp1b1/Prex1/Trib1/Itgbl1/Hspb1/Arhgap24/Cd74/Bmper
Fibro1	male	upregulated	GO:2000026	regulation of multicellular organismal development	14/60	4.15302	4.46189e-06	0.000341424	Zbtb16/Bcl6/Sema5a/Trf/Smad7/Ccbe1/Pde3b/Dusp6/Cyp1b1/Maff/Trib1/Hspb1/Cd74/Bmper
Fibro1	male	upregulated	GO:0035556	intracellular signal transduction	18/60	3.23805	4.91214e-06	0.00036142	Bcl6/Sema5a/Trf/Ror1/Amotl2/Plcl1/Smad7/Plekhg5/Ier3/Pde3b/Dusp6/Cyp1b1/Prex1/Trib1/Hspb1/Arhgap24/Cd74/Bmper
Fibro1	male	upregulated	GO:0045581	negative regulation of T cell differentiation	4/60	35.0364	5.28445e-06	0.000374413	Bcl6/Smad7/Hspb1/Cd74
Fibro1	male	upregulated	GO:1902106	negative regulation of leukocyte differentiation	5/60	19.27	6.30006e-06	0.000430429	Bcl6/Smad7/Trib1/Hspb1/Cd74
Fibro1	male	upregulated	GO:0051239	regulation of multicellular organismal process	20/60	2.89426	6.79576e-06	0.000438971	Hsph1/Zbtb16/Bcl6/Sema5a/Trf/Plcl1/Smad7/Dnaja4/Cacna1c/Ccbe1/Pde3b/Dusp6/Arrdc4/Cyp1b1/Maff/Trib1/Stc2/Hspb1/Cd74/Bmper
Fibro1	male	upregulated	GO:0007162	negative regulation of cell adhesion	7/60	9.86038	6.88402e-06	0.000438971	Bcl6/Sema5a/Smad7/Pde3b/Cyp1b1/Hspb1/Cd74
Fibro1	male	upregulated	GO:1903707	negative regulation of hemopoiesis	5/60	18.3874	7.9187e-06	0.00048866	Bcl6/Smad7/Trib1/Hspb1/Cd74
Fibro1	male	upregulated	GO:0030155	regulation of cell adhesion	10/60	5.73512	8.24303e-06	0.000492779	Hsph1/Zbtb16/Bcl6/Sema5a/Smad7/Pde3b/Cyp1b1/Prex1/Hspb1/Cd74
Fibro1	male	upregulated	GO:0045620	negative regulation of lymphocyte differentiation	4/60	30.1094	9.70856e-06	0.00054735	Bcl6/Smad7/Hspb1/Cd74
Fibro1	male	upregulated	GO:0048646	anatomical structure formation involved in morphogenesis	12/60	4.55197	9.72813e-06	0.00054735	Bcl6/Sema5a/Amotl2/Lemd3/Ramp1/Ccbe1/Pde3b/Cyp1b1/Angptl4/Hspb1/Arhgap24/Bmper
Fibro1	male	upregulated	GO:0023051	regulation of signaling	21/60	2.69421	1.12341e-05	0.000614025	Bcl6/Sema5a/Ror1/Plcl1/Slc38a2/Mllt3/Smad7/Ier3/Lemd3/Cacna1c/Ramp1/Ccbe1/Pde3b/Dusp6/Cyp1b1/Prex1/Trib1/Hspb1/Arhgap24/Cd74/Bmper
Fibro1	male	upregulated	GO:0019216	regulation of lipid metabolic process	7/60	8.94496	1.29453e-05	0.000680171	Fmo2/Fmo1/H6pd/Pde3b/Hpgd/Angptl4/Cd74
Fibro1	male	upregulated	GO:0065009	regulation of molecular function	16/60	3.33824	1.31554e-05	0.000680171	Bcl6/Ror1/Plcl1/Gem/Smad7/Cacna1c/Arrdc4/Cyp1b1/Prex1/Trib1/Angptl4/Hspb1/Arhgap24/Dnajb1/Spon1/Cd74
Fibro1	male	upregulated	GO:0006915	apoptotic process	15/60	3.50279	1.48853e-05	0.000749355	Hsph1/Zbtb16/Bcl6/Sema5a/Naa16/Bag3/Ier3/Phlda1/Dusp6/Cyp1b1/Slc2a3/Hpgd/Angptl4/Hspb1/Cd74
Fibro1	male	upregulated	GO:0010557	positive regulation of macromolecule biosynthetic process	17/60	3.11516	1.62659e-05	0.000778211	Rbm3/Hsph1/Zbtb16/Aff1/Trf/Slc38a2/Mllt3/Dnaja4/Ramp1/Ccbe1/Taf4/Arrdc4/Cyp1b1/Maff/Hspb1/Spon1/Cd74
Fibro1	male	upregulated	GO:0010604	positive regulation of macromolecule metabolic process	20/60	2.73101	1.6272e-05	0.000778211	Rbm3/Hsph1/Zbtb16/Aff1/Trf/Slc38a2/Mllt3/Ccdc117/Ier3/Dnaja4/Ramp1/Ccbe1/Taf4/Arrdc4/Cyp1b1/Maff/Trib1/Hspb1/Spon1/Cd74
Fibro1	male	upregulated	GO:0009968	negative regulation of signal transduction	12/60	4.22279	2.0559e-05	0.000959255	Bcl6/Mllt3/Smad7/Ier3/Lemd3/Pde3b/Dusp6/Trib1/Hspb1/Arhgap24/Cd74/Bmper
Fibro1	male	upregulated	GO:0012501	programmed cell death	15/60	3.37045	2.34538e-05	0.00104642	Hsph1/Zbtb16/Bcl6/Sema5a/Naa16/Bag3/Ier3/Phlda1/Dusp6/Cyp1b1/Slc2a3/Hpgd/Angptl4/Hspb1/Cd74
Fibro1	male	upregulated	GO:0008219	cell death	15/60	3.36888	2.35825e-05	0.00104642	Hsph1/Zbtb16/Bcl6/Sema5a/Naa16/Bag3/Ier3/Phlda1/Dusp6/Cyp1b1/Slc2a3/Hpgd/Angptl4/Hspb1/Cd74
Fibro1	male	upregulated	GO:0010468	regulation of gene expression	24/60	2.33105	2.40682e-05	0.00104642	Rbm3/Zbtb16/Bcl6/Aff1/Trf/Ror1/Slc38a2/Mllt3/Smad7/Dnaja4/Zfp697/Ccbe1/Taf4/Arrdc4/Cyp1b1/Maff/Lin54/Lin9/Trib1/Stc2/Hspb1/Dnajb1/Spon1/Cd74
Fibro1	male	upregulated	GO:0009266	response to temperature stimulus	5/60	14.4237	2.56107e-05	0.00107295	Rbm3/Bag3/Dnaja4/Hspb1/Dnajb1
Fibro1	male	upregulated	GO:0050793	regulation of developmental process	17/60	3.00652	2.58002e-05	0.00107295	Zbtb16/Bcl6/Sema5a/Trf/Smad7/Cacna1c/Ccbe1/Pde3b/Dusp6/Cyp1b1/Maff/Prex1/Trib1/Stc2/Hspb1/Cd74/Bmper
Fibro1	male	upregulated	GO:0031328	positive regulation of cellular biosynthetic process	17/60	2.99991	2.65436e-05	0.00108038	Rbm3/Hsph1/Zbtb16/Aff1/Trf/Slc38a2/Mllt3/Dnaja4/Ramp1/Ccbe1/Taf4/Arrdc4/Cyp1b1/Maff/Hspb1/Spon1/Cd74
Fibro1	male	upregulated	GO:0051173	positive regulation of nitrogen compound metabolic process	18/60	2.85059	2.84447e-05	0.00113364	Rbm3/Zbtb16/Aff1/Trf/Slc38a2/Mllt3/Ccdc117/Ier3/Ramp1/Ccbe1/Taf4/Arrdc4/Maob/Cyp1b1/Maff/Trib1/Spon1/Cd74
Fibro1	male	upregulated	GO:0009891	positive regulation of biosynthetic process	17/60	2.96945	3.02731e-05	0.00118189	Rbm3/Hsph1/Zbtb16/Aff1/Trf/Slc38a2/Mllt3/Dnaja4/Ramp1/Ccbe1/Taf4/Arrdc4/Cyp1b1/Maff/Hspb1/Spon1/Cd74
Fibro1	male	upregulated	GO:0010594	regulation of endothelial cell migration	5/60	13.5323	3.47548e-05	0.00132972	Sema5a/Dnaja4/Ccbe1/Hspb1/Bmper
Fibro1	male	upregulated	GO:0035767	endothelial cell chemotaxis	3/60	46.621	3.66695e-05	0.00137546	Sema5a/Plekhg5/Hspb1
Fibro1	male	upregulated	GO:0009408	response to heat	4/60	21.4111	3.7504e-05	0.00137971	Bag3/Dnaja4/Hspb1/Dnajb1
Fibro1	male	upregulated	GO:0045766	positive regulation of angiogenesis	5/60	13.2349	3.86428e-05	0.00139478	Sema5a/Ccbe1/Cyp1b1/Hspb1/Bmper
Fibro1	male	upregulated	GO:0043066	negative regulation of apoptotic process	10/60	4.76038	4.07066e-05	0.00142003	Hsph1/Bcl6/Sema5a/Naa16/Bag3/Ier3/Slc2a3/Angptl4/Hspb1/Cd74
Fibro1	male	upregulated	GO:0010646	regulation of cell communication	20/60	2.56523	4.08267e-05	0.00142003	Bcl6/Sema5a/Ror1/Plcl1/Slc38a2/Mllt3/Smad7/Ier3/Lemd3/Cacna1c/Ramp1/Ccbe1/Pde3b/Dusp6/Cyp1b1/Trib1/Hspb1/Arhgap24/Cd74/Bmper
Fibro1	male	upregulated	GO:1904018	positive regulation of vasculature development	5/60	13.0203	4.17736e-05	0.00142702	Sema5a/Ccbe1/Cyp1b1/Hspb1/Bmper
Fibro1	male	upregulated	GO:0051085	chaperone cofactor-dependent protein refolding	3/60	43.7955	4.43778e-05	0.00147146	Hsph1/Dnajb1/Cd74
Fibro1	male	upregulated	GO:0045765	regulation of angiogenesis	6/60	9.32419	4.46131e-05	0.00147146	Sema5a/Ccbe1/Pde3b/Cyp1b1/Hspb1/Bmper
Fibro1	male	upregulated	GO:0030334	regulation of cell migration	10/60	4.67718	4.72125e-05	0.00153081	Sema5a/Amotl2/Dnaja4/Ccbe1/Cyp1b1/Prex1/Trib1/Hspb1/Cd74/Bmper
Fibro1	male	upregulated	GO:1901342	regulation of vasculature development	6/60	9.1183	5.04954e-05	0.00157632	Sema5a/Ccbe1/Pde3b/Cyp1b1/Hspb1/Bmper
Fibro1	male	upregulated	GO:2000147	positive regulation of cell motility	8/60	6.0313	5.07601e-05	0.00157632	Bcl6/Sema5a/Trf/Ccbe1/Cyp1b1/Prex1/Hspb1/Cd74
Fibro1	male	upregulated	GO:0045580	regulation of T cell differentiation	5/60	12.4806	5.10883e-05	0.00157632	Zbtb16/Bcl6/Smad7/Hspb1/Cd74
Fibro1	male	upregulated	GO:0043069	negative regulation of programmed cell death	10/60	4.62332	5.20281e-05	0.00157984	Hsph1/Bcl6/Sema5a/Naa16/Bag3/Ier3/Slc2a3/Angptl4/Hspb1/Cd74
Fibro1	male	upregulated	GO:0023057	negative regulation of signaling	12/60	3.83355	5.28947e-05	0.00158106	Bcl6/Mllt3/Smad7/Ier3/Lemd3/Pde3b/Dusp6/Trib1/Hspb1/Arhgap24/Cd74/Bmper
Fibro1	male	upregulated	GO:0010648	negative regulation of cell communication	12/60	3.82594	5.39192e-05	0.00158688	Bcl6/Mllt3/Smad7/Ier3/Lemd3/Pde3b/Dusp6/Trib1/Hspb1/Arhgap24/Cd74/Bmper
Fibro1	male	upregulated	GO:0048583	regulation of response to stimulus	21/60	2.42666	5.55615e-05	0.00159817	Bcl6/Sema5a/Ror1/Slc38a2/Mllt3/Smad7/Ccdc117/Ier3/Lemd3/Ramp1/Ccbe1/Pde3b/Taf4/Dusp6/Cyp1b1/Trib1/Hspb1/Arhgap24/C1qb/Cd74/Bmper
Fibro1	male	upregulated	GO:0048731	system development	21/60	2.42317	5.67674e-05	0.00159817	Zbtb16/Bcl6/Sema5a/Trf/Ror1/Amotl2/Smad7/Lemd3/Cacna1c/Ramp1/Ccbe1/Pde3b/Taf4/Dusp6/Cyp1b1/Prex1/Hpgd/Angptl4/Hspb1/Arhgap24/Bmper
Fibro1	male	upregulated	GO:0019219	regulation of nucleobase-containing compound metabolic process	20/60	2.50716	5.68091e-05	0.00159817	Rbm3/Zbtb16/Bcl6/Aff1/Trf/Ror1/Slc38a2/Mllt3/Smad7/Ccdc117/Ier3/Zfp697/Taf4/Cyp1b1/Maff/Lin54/Lin9/Trib1/Dnajb1/Cd74
Fibro1	male	upregulated	GO:0007155	cell adhesion	12/60	3.7958	5.81918e-05	0.00161116	Hsph1/Zbtb16/Bcl6/Sema5a/Smad7/Pde3b/Cyp1b1/Prex1/Itgbl1/Hspb1/Spon1/Cd74
Fibro1	male	upregulated	GO:0010721	negative regulation of cell development	6/60	8.86656	5.89551e-05	0.00161116	Bcl6/Sema5a/Smad7/Trib1/Hspb1/Cd74
Fibro1	male	upregulated	GO:0040017	positive regulation of locomotion	8/60	5.88397	6.03571e-05	0.00162624	Bcl6/Sema5a/Trf/Ccbe1/Cyp1b1/Prex1/Hspb1/Cd74
Fibro1	male	upregulated	GO:0048585	negative regulation of response to stimulus	13/60	3.47737	6.69339e-05	0.0017784	Bcl6/Sema5a/Mllt3/Smad7/Ier3/Lemd3/Pde3b/Dusp6/Trib1/Hspb1/Arhgap24/Cd74/Bmper
Fibro1	male	upregulated	GO:0051084	'de novo' post-translational protein folding	3/60	38.0329	6.81117e-05	0.0017849	Hsph1/Dnajb1/Cd74
Fibro1	male	upregulated	GO:0006458	'de novo' protein folding	3/60	37.0577	7.36788e-05	0.0019047	Hsph1/Dnajb1/Cd74
Fibro1	male	upregulated	GO:0030217	T cell differentiation	6/60	8.42711	7.80133e-05	0.00198986	Zbtb16/Bcl6/Smad7/Prex1/Hspb1/Cd74
Fibro1	male	upregulated	GO:0033554	cellular response to stress	13/60	3.41853	7.96356e-05	0.00200451	Bcl6/Slc38a2/Bag3/Ccdc117/Ier3/Taf4/Cyp1b1/Stc2/Aldh3b1/Angptl4/Hspb1/Dnajb1/Cd74
Fibro1	male	upregulated	GO:0141124	intracellular signaling cassette	13/60	3.40737	8.23231e-05	0.00204525	Bcl6/Sema5a/Trf/Ror1/Smad7/Plekhg5/Pde3b/Dusp6/Trib1/Hspb1/Arhgap24/Cd74/Bmper
Fibro1	male	upregulated	GO:0051438	regulation of ubiquitin-protein transferase activity	3/60	35.25	8.56877e-05	0.00210155	Smad7/Arrdc4/Trib1
Fibro1	male	upregulated	GO:0006986	response to unfolded protein	4/60	17.0531	9.12043e-05	0.00220853	Hsph1/Bag3/Stc2/Hspb1
Fibro1	male	upregulated	GO:0006950	response to stress	20/60	2.42085	9.35531e-05	0.00223709	Rbm3/Hsph1/Bcl6/Trf/Slc38a2/Bag3/Ccdc117/Ier3/Dnaja4/Taf4/Cyp1b1/Stc2/Aldh3b1/Angptl4/Hspb1/Arhgap24/Dnajb1/Lyz2/C1qb/Cd74
Fibro1	male	upregulated	GO:0045619	regulation of lymphocyte differentiation	5/60	10.6112	0.000109833	0.00258808	Zbtb16/Bcl6/Smad7/Hspb1/Cd74
Fibro1	male	upregulated	GO:0070887	cellular response to chemical stimulus	17/60	2.67902	0.000110937	0.00258808	Fmo2/Sema5a/Trf/Slc38a2/Bag3/Smad7/Plekhg5/Fmo1/Ramp1/Pde3b/Cyp1b1/Prex1/Trib1/Stc2/Aldh3b1/Hspb1/Cd74
Fibro1	male	upregulated	GO:1902105	regulation of leukocyte differentiation	6/60	7.83333	0.000116372	0.00268218	Zbtb16/Bcl6/Smad7/Trib1/Hspb1/Cd74
Fibro1	male	upregulated	GO:0002521	leukocyte differentiation	8/60	5.33795	0.000118571	0.00270031	Zbtb16/Bcl6/Trf/Smad7/Prex1/Trib1/Hspb1/Cd74
Fibro1	male	upregulated	GO:0051240	positive regulation of multicellular organismal process	13/60	3.26695	0.000125823	0.00283175	Hsph1/Zbtb16/Bcl6/Sema5a/Trf/Smad7/Ccbe1/Arrdc4/Cyp1b1/Trib1/Hspb1/Cd74/Bmper
Fibro1	male	upregulated	GO:0007166	cell surface receptor signaling pathway	16/60	2.76173	0.000131499	0.0029251	Bcl6/Sema5a/Ror1/Amotl2/Mllt3/Bag3/Smad7/Lemd3/Ccbe1/Cyp1b1/Trib1/Itgbl1/Hpgd/Hspb1/Cd74/Bmper
Fibro1	male	upregulated	GO:0035966	response to topologically incorrect protein	4/60	14.938	0.00015214	0.00334534	Hsph1/Bag3/Stc2/Hspb1
Fibro1	male	upregulated	GO:0009966	regulation of signal transduction	17/60	2.60654	0.000155421	0.00337864	Bcl6/Sema5a/Ror1/Mllt3/Smad7/Ier3/Lemd3/Ramp1/Ccbe1/Pde3b/Dusp6/Cyp1b1/Trib1/Hspb1/Arhgap24/Cd74/Bmper
Fibro1	male	upregulated	GO:0006739	NADP metabolic process	3/60	28.3382	0.000164944	0.00354538	Fmo2/Fmo1/H6pd
Fibro1	male	upregulated	GO:0010720	positive regulation of cell development	7/60	5.95804	0.000167336	0.00355682	Zbtb16/Bcl6/Sema5a/Trf/Smad7/Trib1/Cd74
Fibro1	male	upregulated	GO:0010632	regulation of epithelial cell migration	5/60	9.635	0.000172306	0.0036222	Sema5a/Dnaja4/Ccbe1/Hspb1/Bmper
Fibro1	male	upregulated	GO:0009653	anatomical structure morphogenesis	16/60	2.6736	0.000191899	0.00395432	Zbtb16/Bcl6/Sema5a/Amotl2/Smad7/Lemd3/Cacna1c/Ramp1/Ccbe1/Pde3b/Cyp1b1/Hpgd/Angptl4/Hspb1/Arhgap24/Bmper
Fibro1	male	upregulated	GO:1903037	regulation of leukocyte cell-cell adhesion	6/60	7.13704	0.000192753	0.00395432	Hsph1/Zbtb16/Bcl6/Smad7/Hspb1/Cd74
Fibro1	male	upregulated	GO:1902532	negative regulation of intracellular signal transduction	7/60	5.81422	0.000194305	0.00395432	Bcl6/Smad7/Pde3b/Dusp6/Hspb1/Arhgap24/Cd74
Fibro1	male	upregulated	GO:0050863	regulation of T cell activation	6/60	7.08456	0.000200571	0.00403887	Hsph1/Zbtb16/Bcl6/Smad7/Hspb1/Cd74
Fibro1	male	upregulated	GO:0051252	regulation of RNA metabolic process	18/60	2.45165	0.000204226	0.00406963	Rbm3/Zbtb16/Bcl6/Aff1/Trf/Ror1/Slc38a2/Mllt3/Smad7/Zfp697/Taf4/Cyp1b1/Maff/Lin54/Lin9/Trib1/Dnajb1/Cd74
Fibro1	male	upregulated	GO:0042221	response to chemical	21/60	2.20505	0.000224676	0.00443099	Hsph1/Fmo2/Sema5a/Trf/Slc38a2/Bag3/Smad7/Plekhg5/Fmo1/Cacna1c/Ramp1/Pde3b/Maob/Cyp1b1/Prex1/Trib1/Stc2/Aldh3b1/Hpgd/Hspb1/Cd74
Fibro1	male	upregulated	GO:0046634	regulation of alpha-beta T cell activation	4/60	13.1088	0.000250961	0.00489885	Hsph1/Zbtb16/Bcl6/Smad7
Fibro1	male	upregulated	GO:0030514	negative regulation of BMP signaling pathway	3/60	24.4958	0.000254467	0.00491713	Smad7/Lemd3/Bmper
Fibro1	male	upregulated	GO:0019748	secondary metabolic process	3/60	23.6926	0.000280886	0.00537335	Fmo2/Fmo1/Cyp1b1
Fibro1	male	upregulated	GO:0051094	positive regulation of developmental process	11/60	3.43661	0.000294064	0.00556975	Zbtb16/Bcl6/Sema5a/Trf/Smad7/Ccbe1/Cyp1b1/Trib1/Hspb1/Cd74/Bmper
Fibro1	male	upregulated	GO:0051093	negative regulation of developmental process	9/60	4.12536	0.000299626	0.00561945	Zbtb16/Bcl6/Sema5a/Smad7/Pde3b/Trib1/Stc2/Hspb1/Cd74
Fibro1	male	upregulated	GO:0051241	negative regulation of multicellular organismal process	10/60	3.72008	0.000307396	0.00570921	Bcl6/Sema5a/Plcl1/Smad7/Dnaja4/Pde3b/Trib1/Stc2/Hspb1/Cd74
Fibro1	male	upregulated	GO:0044093	positive regulation of molecular function	10/60	3.70862	0.000315027	0.00579468	Ror1/Plcl1/Cacna1c/Arrdc4/Prex1/Trib1/Arhgap24/Dnajb1/Spon1/Cd74
Fibro1	male	upregulated	GO:0007159	leukocyte cell-cell adhesion	6/60	6.49551	0.000319239	0.00581623	Hsph1/Zbtb16/Bcl6/Smad7/Hspb1/Cd74
Fibro1	male	upregulated	GO:0050868	negative regulation of T cell activation	4/60	11.8951	0.00036309	0.00655275	Bcl6/Smad7/Hspb1/Cd74
Fibro1	male	upregulated	GO:1903706	regulation of hemopoiesis	6/60	6.32495	0.000367715	0.00657419	Zbtb16/Bcl6/Smad7/Trib1/Hspb1/Cd74
Fibro1	male	upregulated	GO:0042110	T cell activation	7/60	5.10947	0.000423979	0.00750993	Hsph1/Zbtb16/Bcl6/Smad7/Prex1/Hspb1/Cd74
Fibro1	male	upregulated	GO:0050790	regulation of catalytic activity	11/60	3.2833	0.000433583	0.00760958	Bcl6/Ror1/Smad7/Cacna1c/Arrdc4/Prex1/Trib1/Angptl4/Hspb1/Arhgap24/Cd74
Fibro1	male	upregulated	GO:0030097	hemopoiesis	9/60	3.89206	0.000458029	0.00796554	Zbtb16/Bcl6/Trf/Mllt3/Smad7/Prex1/Trib1/Hspb1/Cd74
Fibro1	male	upregulated	GO:0010565	regulation of cellular ketone metabolic process	4/60	11.0747	0.000475601	0.00819661	Fmo2/Fmo1/H6pd/Cd74
Fibro1	male	upregulated	GO:0032926	negative regulation of activin receptor signaling pathway	2/60	60.2188	0.000499024	0.00852351	Smad7/Lemd3
Fibro1	male	upregulated	GO:1903038	negative regulation of leukocyte cell-cell adhesion	4/60	10.7654	0.000529097	0.00891385	Bcl6/Smad7/Hspb1/Cd74
Fibro1	male	upregulated	GO:0030098	lymphocyte differentiation	6/60	5.89898	0.000531196	0.00891385	Zbtb16/Bcl6/Smad7/Prex1/Hspb1/Cd74
Fibro1	male	upregulated	GO:0046496	nicotinamide nucleotide metabolic process	4/60	10.5879	0.000563176	0.00931442	Fmo2/Ier3/Fmo1/H6pd
Fibro1	male	upregulated	GO:2001028	positive regulation of endothelial cell chemotaxis	2/60	56.6765	0.000564806	0.00931442	Sema5a/Hspb1
Fibro1	male	upregulated	GO:0098609	cell-cell adhesion	8/60	4.22125	0.000574563	0.00938756	Hsph1/Zbtb16/Bcl6/Smad7/Cyp1b1/Itgbl1/Hspb1/Cd74
Fibro1	male	upregulated	GO:0046637	regulation of alpha-beta T cell differentiation	3/60	18.5288	0.000579055	0.00938756	Zbtb16/Bcl6/Smad7
Fibro1	male	upregulated	GO:0019362	pyridine nucleotide metabolic process	4/60	10.4728	0.000586745	0.00943229	Fmo2/Ier3/Fmo1/H6pd
Fibro1	male	upregulated	GO:0015697	quaternary ammonium group transport	2/60	53.5278	0.000634558	0.0100323	Slc38a2/Slc7a6
Fibro1	male	upregulated	GO:0046322	negative regulation of fatty acid oxidation	2/60	53.5278	0.000634558	0.0100323	Fmo2/Fmo1
Fibro1	male	upregulated	GO:0006355	regulation of DNA-templated transcription	16/60	2.40274	0.000642229	0.0100704	Zbtb16/Bcl6/Aff1/Trf/Ror1/Mllt3/Smad7/Zfp697/Taf4/Cyp1b1/Maff/Lin54/Lin9/Trib1/Dnajb1/Cd74
Fibro1	male	upregulated	GO:0060326	cell chemotaxis	5/60	7.21183	0.000648867	0.0100917	Sema5a/Plekhg5/Prex1/Hspb1/Cd74
Fibro1	male	upregulated	GO:2001141	regulation of RNA biosynthetic process	16/60	2.39453	0.00066692	0.0102888	Zbtb16/Bcl6/Aff1/Trf/Ror1/Mllt3/Smad7/Zfp697/Taf4/Cyp1b1/Maff/Lin54/Lin9/Trib1/Dnajb1/Cd74
Fibro1	male	upregulated	GO:0072524	pyridine-containing compound metabolic process	4/60	9.98446	0.000701545	0.0107364	Fmo2/Ier3/Fmo1/H6pd
Fibro1	male	upregulated	GO:0080135	regulation of cellular response to stress	6/60	5.52677	0.000746516	0.011292	Slc38a2/Ccdc117/Ier3/Taf4/Hspb1/Cd74
Fibro1	male	upregulated	GO:0006629	lipid metabolic process	10/60	3.31555	0.000756754	0.011292	Fmo2/Plcl1/Fmo1/H6pd/Pde3b/Cyp1b1/Aldh3b1/Hpgd/Angptl4/Cd74
Fibro1	male	upregulated	GO:0051250	negative regulation of lymphocyte activation	4/60	9.78173	0.000757345	0.011292	Bcl6/Smad7/Hspb1/Cd74
Fibro1	male	upregulated	GO:0022407	regulation of cell-cell adhesion	6/60	5.50571	0.000761457	0.011292	Hsph1/Zbtb16/Bcl6/Smad7/Hspb1/Cd74
Fibro1	male	upregulated	GO:0051443	positive regulation of ubiquitin-protein transferase activity	2/60	48.175	0.000785911	0.0114547	Arrdc4/Trib1
Fibro1	male	upregulated	GO:0090083	regulation of inclusion body assembly	2/60	48.175	0.000785911	0.0114547	Dnaja4/Dnajb1
Fibro1	male	upregulated	GO:0022409	positive regulation of cell-cell adhesion	5/60	6.90186	0.00079039	0.0114547	Hsph1/Zbtb16/Bcl6/Smad7/Cd74
Fibro1	male	upregulated	GO:0051128	regulation of cellular component organization	14/60	2.5625	0.000811494	0.0116721	Hsph1/Bcl6/Sema5a/Trf/Ror1/Mllt3/Smad7/Ier3/Lemd3/Dnaja4/Prex1/Hspb1/Arhgap24/Dnajb1
Fibro1	male	upregulated	GO:0045785	positive regulation of cell adhesion	6/60	5.38268	0.000856035	0.0122209	Hsph1/Zbtb16/Bcl6/Smad7/Prex1/Cd74
Fibro1	male	upregulated	GO:0050821	protein stabilization	4/60	9.44608	0.000862439	0.0122211	Naa16/Bag3/Smad7/Cd74
Fibro1	male	upregulated	GO:1903131	mononuclear cell differentiation	6/60	5.29396	0.000932741	0.0130173	Zbtb16/Bcl6/Smad7/Prex1/Hspb1/Cd74
Fibro1	male	upregulated	GO:0032332	positive regulation of chondrocyte differentiation	2/60	43.7955	0.000952955	0.0130173	Zbtb16/Smad7
Fibro1	male	upregulated	GO:0045623	negative regulation of T-helper cell differentiation	2/60	43.7955	0.000952955	0.0130173	Bcl6/Smad7
Fibro1	male	upregulated	GO:0040013	negative regulation of locomotion	5/60	6.61745	0.000953826	0.0130173	Sema5a/Dnaja4/Cyp1b1/Trib1/Cd74
Fibro1	male	upregulated	GO:0045596	negative regulation of cell differentiation	7/60	4.44888	0.000958493	0.0130173	Zbtb16/Bcl6/Sema5a/Smad7/Trib1/Hspb1/Cd74
Fibro1	male	upregulated	GO:0051249	regulation of lymphocyte activation	6/60	5.26503	0.000959455	0.0130173	Hsph1/Zbtb16/Bcl6/Smad7/Hspb1/Cd74
Fibro1	male	upregulated	GO:0060284	regulation of cell development	8/60	3.89293	0.000972265	0.0130982	Zbtb16/Bcl6/Sema5a/Trf/Smad7/Trib1/Hspb1/Cd74
Fibro1	male	upregulated	GO:0006351	DNA-templated transcription	16/60	2.30917	0.000991036	0.0132577	Zbtb16/Bcl6/Aff1/Trf/Ror1/Mllt3/Smad7/Zfp697/Taf4/Cyp1b1/Maff/Lin54/Lin9/Trib1/Dnajb1/Cd74
Fibro1	male	upregulated	GO:0002043	blood vessel endothelial cell proliferation involved in sprouting angiogenesis	2/60	41.8913	0.00104232	0.0137514	Sema5a/Bmper
Fibro1	male	upregulated	GO:2001026	regulation of endothelial cell chemotaxis	2/60	41.8913	0.00104232	0.0137514	Sema5a/Hspb1
Fibro1	male	upregulated	GO:0032774	RNA biosynthetic process	16/60	2.29268	0.00107068	0.0140148	Zbtb16/Bcl6/Aff1/Trf/Ror1/Mllt3/Smad7/Zfp697/Taf4/Cyp1b1/Maff/Lin54/Lin9/Trib1/Dnajb1/Cd74
Fibro1	male	upregulated	GO:1902107	positive regulation of leukocyte differentiation	4/60	8.88018	0.00108426	0.0140148	Zbtb16/Bcl6/Trib1/Cd74
Fibro1	male	upregulated	GO:1903708	positive regulation of hemopoiesis	4/60	8.88018	0.00108426	0.0140148	Zbtb16/Bcl6/Trib1/Cd74
Fibro1	male	upregulated	GO:0042026	protein refolding	2/60	40.1458	0.00113556	0.0145794	Dnaja4/Hspb1
Fibro1	male	upregulated	GO:0002695	negative regulation of leukocyte activation	4/60	8.71946	0.00115987	0.0147922	Bcl6/Smad7/Hspb1/Cd74
Fibro1	male	upregulated	GO:0046631	alpha-beta T cell activation	4/60	8.64126	0.00119903	0.0151904	Hsph1/Zbtb16/Bcl6/Smad7
Fibro1	male	upregulated	GO:0062012	regulation of small molecule metabolic process	5/60	6.19216	0.00128049	0.0161156	Fmo2/Ier3/Fmo1/H6pd/Cd74
Fibro1	male	upregulated	GO:0032925	regulation of activin receptor signaling pathway	2/60	37.0577	0.0013336	0.0165661	Smad7/Lemd3
Fibro1	male	upregulated	GO:0043371	negative regulation of CD4-positive, alpha-beta T cell differentiation	2/60	37.0577	0.0013336	0.0165661	Bcl6/Smad7
Fibro1	male	upregulated	GO:0090304	nucleic acid metabolic process	20/60	1.98007	0.00138204	0.017057	Rbm3/Zbtb16/Bcl6/Aff1/Trf/Ror1/Slc38a2/Mllt3/Smad7/Ccdc117/Ier3/Zfp697/Taf4/Cyp1b1/Maff/Lin54/Lin9/Trib1/Dnajb1/Cd74
Fibro1	male	upregulated	GO:0030510	regulation of BMP signaling pathway	3/60	13.6344	0.00140918	0.0172805	Smad7/Lemd3/Bmper
Fibro1	male	upregulated	GO:0010954	positive regulation of protein processing	2/60	35.6852	0.00143837	0.0175261	Ccbe1/Spon1
Fibro1	male	upregulated	GO:0090288	negative regulation of cellular response to growth factor stimulus	3/60	13.507	0.0014477	0.0175282	Smad7/Lemd3/Bmper
Fibro1	male	upregulated	GO:0022408	negative regulation of cell-cell adhesion	4/60	8.16525	0.00147648	0.0177642	Bcl6/Smad7/Hspb1/Cd74
Fibro1	male	upregulated	GO:0048638	regulation of developmental growth	5/60	5.96225	0.00151249	0.0180837	Sema5a/Smad7/Cacna1c/Dusp6/Stc2
Fibro1	male	upregulated	GO:0010628	positive regulation of gene expression	9/60	3.27721	0.00154461	0.0181552	Rbm3/Slc38a2/Dnaja4/Ccbe1/Arrdc4/Cyp1b1/Hspb1/Spon1/Cd74
Fibro1	male	upregulated	GO:0010575	positive regulation of vascular endothelial growth factor production	2/60	34.4107	0.00154694	0.0181552	Ccbe1/Cyp1b1
Fibro1	male	upregulated	GO:0070841	inclusion body assembly	2/60	34.4107	0.00154694	0.0181552	Dnaja4/Dnajb1
Fibro1	male	upregulated	GO:0050866	negative regulation of cell activation	4/60	7.99585	0.0015942	0.0185352	Bcl6/Smad7/Hspb1/Cd74
Fibro1	male	upregulated	GO:0010595	positive regulation of endothelial cell migration	3/60	13.0203	0.00160838	0.0185352	Sema5a/Ccbe1/Hspb1
Fibro1	male	upregulated	GO:0019217	regulation of fatty acid metabolic process	3/60	13.0203	0.00160838	0.0185352	Fmo2/Fmo1/Cd74
Fibro1	male	upregulated	GO:0030335	positive regulation of cell migration	6/60	4.73852	0.0016424	0.0188138	Sema5a/Ccbe1/Cyp1b1/Prex1/Hspb1/Cd74
Fibro1	male	upregulated	GO:1903319	positive regulation of protein maturation	2/60	33.2241	0.00165932	0.0188945	Ccbe1/Spon1
Fibro1	male	upregulated	GO:0042592	homeostatic process	11/60	2.78468	0.00167763	0.01899	Bcl6/Fmo2/Trf/Plcl1/Bag3/Fmo1/Cacna1c/Pde3b/Stc2/Angptl4/Cd74
Fibro1	male	upregulated	GO:0001823	mesonephros development	3/60	12.7898	0.00169275	0.0190405	Zbtb16/Smad7/Bmper
Fibro1	male	upregulated	GO:0009892	negative regulation of metabolic process	15/60	2.27814	0.001702	0.0190405	Rbm3/Zbtb16/Bcl6/Fmo2/Plcl1/Smad7/Ier3/Fmo1/Pde3b/Dusp6/Trib1/Stc2/Hspb1/Dnajb1/Spon1
Fibro1	male	upregulated	GO:0051247	positive regulation of protein metabolic process	9/60	3.21405	0.0017656	0.0194084	Rbm3/Ier3/Ramp1/Ccbe1/Arrdc4/Cyp1b1/Trib1/Spon1/Cd74
Fibro1	male	upregulated	GO:0010563	negative regulation of phosphorus metabolic process	5/60	5.74881	0.00177414	0.0194084	Smad7/Ier3/Dusp6/Trib1/Hspb1
Fibro1	male	upregulated	GO:0045936	negative regulation of phosphate metabolic process	5/60	5.74881	0.00177414	0.0194084	Smad7/Ier3/Dusp6/Trib1/Hspb1
Fibro1	male	upregulated	GO:0046885	regulation of hormone biosynthetic process	2/60	32.1167	0.00177547	0.0194084	H6pd/Stc2
Fibro1	male	upregulated	GO:0045833	negative regulation of lipid metabolic process	3/60	12.4591	0.0018244	0.01983	Fmo2/Fmo1/Pde3b
Fibro1	male	upregulated	GO:0002694	regulation of leukocyte activation	6/60	4.6248	0.00185629	0.0200626	Hsph1/Zbtb16/Bcl6/Smad7/Hspb1/Cd74
Fibro1	male	upregulated	GO:0046639	negative regulation of alpha-beta T cell differentiation	2/60	31.0806	0.00189539	0.0203701	Bcl6/Smad7
Fibro1	male	upregulated	GO:0042180	cellular ketone metabolic process	4/60	7.49805	0.0020147	0.0214581	Fmo2/Fmo1/H6pd/Cd74
Fibro1	male	upregulated	GO:0061036	positive regulation of cartilage development	2/60	30.1094	0.00201906	0.0214581	Zbtb16/Smad7
Fibro1	male	upregulated	GO:0062014	negative regulation of small molecule metabolic process	3/60	11.9442	0.00205772	0.0217482	Fmo2/Ier3/Fmo1
Fibro1	male	upregulated	GO:0001817	regulation of cytokine production	7/60	3.86726	0.00213564	0.0224381	Bcl6/Smad7/Ccbe1/Arrdc4/Cyp1b1/Hspb1/Cd74
Fibro1	male	upregulated	GO:2000352	negative regulation of endothelial cell apoptotic process	2/60	29.197	0.00214645	0.0224381	Sema5a/Angptl4
Fibro1	male	upregulated	GO:0016070	RNA metabolic process	18/60	2.00869	0.002236	0.0232471	Rbm3/Zbtb16/Bcl6/Aff1/Trf/Ror1/Slc38a2/Mllt3/Smad7/Zfp697/Taf4/Cyp1b1/Maff/Lin54/Lin9/Trib1/Dnajb1/Cd74
Fibro1	male	upregulated	GO:0043534	blood vessel endothelial cell migration	3/60	11.562	0.00225715	0.0232994	Lemd3/Cyp1b1/Hspb1
Fibro1	male	upregulated	GO:0043065	positive regulation of apoptotic process	6/60	4.44009	0.00227646	0.0232994	Zbtb16/Bcl6/Phlda1/Dusp6/Cyp1b1/Hpgd
Fibro1	male	upregulated	GO:0002828	regulation of type 2 immune response	2/60	28.3382	0.00227757	0.0232994	Bcl6/Cd74
Fibro1	male	upregulated	GO:0009605	response to external stimulus	14/60	2.30031	0.00229225	0.0233249	Bcl6/Sema5a/Trf/Fkbp5/Bag3/Plekhg5/Ier3/Prex1/Trib1/Angptl4/Hspb1/Lyz2/C1qb/Cd74
Fibro1	male	upregulated	GO:0045582	positive regulation of T cell differentiation	3/60	11.3799	0.00236121	0.0238994	Zbtb16/Bcl6/Cd74
Fibro1	male	upregulated	GO:0002719	negative regulation of cytokine production involved in immune response	2/60	27.5286	0.00241239	0.0241618	Bcl6/Smad7
Fibro1	male	upregulated	GO:0072337	modified amino acid transport	2/60	27.5286	0.00241239	0.0241618	Slc38a2/Slc7a6
Fibro1	male	upregulated	GO:1901362	organic cyclic compound biosynthetic process	17/60	2.05308	0.00243864	0.0242975	Zbtb16/Bcl6/Aff1/Trf/Ror1/Mllt3/Smad7/Zfp697/H6pd/Taf4/Cyp1b1/Maff/Lin54/Lin9/Trib1/Dnajb1/Cd74
Fibro1	male	upregulated	GO:0006805	xenobiotic metabolic process	3/60	11.2035	0.00246819	0.024391	Fmo2/Fmo1/Cyp1b1
Fibro1	male	upregulated	GO:0050870	positive regulation of T cell activation	4/60	7.08456	0.00247353	0.024391	Hsph1/Zbtb16/Bcl6/Cd74
Fibro1	male	upregulated	GO:0045935	positive regulation of nucleobase-containing compound metabolic process	11/60	2.64302	0.00253195	0.0248391	Rbm3/Zbtb16/Aff1/Trf/Slc38a2/Mllt3/Ccdc117/Taf4/Cyp1b1/Maff/Cd74
Fibro1	male	upregulated	GO:0010574	regulation of vascular endothelial growth factor production	2/60	26.7639	0.00255089	0.0248972	Ccbe1/Cyp1b1
Fibro1	male	upregulated	GO:2000515	negative regulation of CD4-positive, alpha-beta T cell activation	2/60	26.0405	0.00269307	0.0261515	Bcl6/Smad7
Fibro1	male	upregulated	GO:0043068	positive regulation of programmed cell death	6/60	4.28222	0.0027248	0.026326	Zbtb16/Bcl6/Phlda1/Dusp6/Cyp1b1/Hpgd
Fibro1	male	upregulated	GO:0002286	T cell activation involved in immune response	3/60	10.7854	0.00274867	0.0264231	Bcl6/Smad7/Cd74
Fibro1	male	upregulated	GO:0006631	fatty acid metabolic process	5/60	5.18011	0.00278476	0.0265037	Fmo2/Fmo1/Cyp1b1/Hpgd/Cd74
Fibro1	male	upregulated	GO:0006935	chemotaxis	5/60	5.18011	0.00278476	0.0265037	Sema5a/Plekhg5/Prex1/Hspb1/Cd74
Fibro1	male	upregulated	GO:0050865	regulation of cell activation	6/60	4.25074	0.00282602	0.0267301	Hsph1/Zbtb16/Bcl6/Smad7/Hspb1/Cd74
Fibro1	male	upregulated	GO:0042330	taxis	5/60	5.15792	0.0028365	0.0267301	Sema5a/Plekhg5/Prex1/Hspb1/Cd74
Fibro1	male	upregulated	GO:0046649	lymphocyte activation	7/60	3.66151	0.002898	0.0271758	Hsph1/Zbtb16/Bcl6/Smad7/Prex1/Hspb1/Cd74
Fibro1	male	upregulated	GO:0071363	cellular response to growth factor stimulus	6/60	4.21971	0.00293004	0.0273423	Smad7/Lemd3/Ccbe1/Hpgd/Hspb1/Bmper
Fibro1	male	upregulated	GO:0045922	negative regulation of fatty acid metabolic process	2/60	24.7051	0.00298837	0.0276676	Fmo2/Fmo1
Fibro1	male	upregulated	GO:0040008	regulation of growth	6/60	4.20131	0.00299383	0.0276676	Bcl6/Sema5a/Smad7/Cacna1c/Dusp6/Stc2
Fibro1	male	upregulated	GO:0051246	regulation of protein metabolic process	12/60	2.43821	0.00309325	0.028449	Rbm3/Smad7/Ier3/Ramp1/Ccbe1/Dusp6/Arrdc4/Cyp1b1/Trib1/Hspb1/Spon1/Cd74
Fibro1	male	upregulated	GO:0033559	unsaturated fatty acid metabolic process	3/60	10.3232	0.00311025	0.0284684	Cyp1b1/Hpgd/Cd74
Fibro1	male	upregulated	GO:0010573	vascular endothelial growth factor production	2/60	24.0875	0.00314147	0.0284816	Ccbe1/Cyp1b1
Fibro1	male	upregulated	GO:0045589	regulation of regulatory T cell differentiation	2/60	24.0875	0.00314147	0.0284816	Bcl6/Hspb1
Fibro1	male	upregulated	GO:0043085	positive regulation of catalytic activity	7/60	3.59899	0.00318761	0.0287637	Ror1/Cacna1c/Arrdc4/Prex1/Trib1/Arhgap24/Cd74
Fibro1	male	upregulated	GO:0046632	alpha-beta T cell differentiation	3/60	10.1778	0.00323695	0.0290718	Zbtb16/Bcl6/Smad7
Fibro1	male	upregulated	GO:0070848	response to growth factor	6/60	4.1234	0.00328233	0.0291389	Smad7/Lemd3/Ccbe1/Hpgd/Hspb1/Bmper
Fibro1	male	upregulated	GO:0045621	positive regulation of lymphocyte differentiation	3/60	10.1066	0.00330147	0.0291389	Zbtb16/Bcl6/Cd74
Fibro1	male	upregulated	GO:0034654	nucleobase-containing compound biosynthetic process	16/60	2.05821	0.00330486	0.0291389	Zbtb16/Bcl6/Aff1/Trf/Ror1/Mllt3/Smad7/Zfp697/Taf4/Cyp1b1/Maff/Lin54/Lin9/Trib1/Dnajb1/Cd74
Fibro1	male	upregulated	GO:0051338	regulation of transferase activity	6/60	4.11752	0.00330536	0.0291389	Ror1/Smad7/Arrdc4/Trib1/Hspb1/Cd74
Fibro1	male	upregulated	GO:0032787	monocarboxylic acid metabolic process	6/60	4.09419	0.00339866	0.0298241	Fmo2/Ier3/Fmo1/Cyp1b1/Hpgd/Cd74
Fibro1	male	upregulated	GO:1903039	positive regulation of leukocyte cell-cell adhesion	4/60	6.46644	0.00343107	0.029971	Hsph1/Zbtb16/Bcl6/Cd74
Fibro1	male	upregulated	GO:0001816	cytokine production	7/60	3.53856	0.00349898	0.0304252	Bcl6/Smad7/Ccbe1/Arrdc4/Cyp1b1/Hspb1/Cd74
Fibro1	male	upregulated	GO:1902531	regulation of intracellular signal transduction	10/60	2.68684	0.00360208	0.03118	Bcl6/Sema5a/Ror1/Smad7/Pde3b/Dusp6/Hspb1/Arhgap24/Cd74/Bmper
Fibro1	male	upregulated	GO:0045622	regulation of T-helper cell differentiation	2/60	22.407	0.00362235	0.0312143	Bcl6/Smad7
Fibro1	male	upregulated	GO:0006690	icosanoid metabolic process	3/60	9.69966	0.00370521	0.0317851	Cyp1b1/Hpgd/Cd74
Fibro1	male	upregulated	GO:0017145	stem cell division	2/60	21.8977	0.0037898	0.0321182	Zbtb16/Mllt3
Fibro1	male	upregulated	GO:0038084	vascular endothelial growth factor signaling pathway	2/60	21.8977	0.0037898	0.0321182	Ccbe1/Hspb1
Fibro1	male	upregulated	GO:0030099	myeloid cell differentiation	5/60	4.8175	0.00379441	0.0321182	Zbtb16/Bcl6/Trf/Trib1/Cd74
Fibro1	male	upregulated	GO:0090101	negative regulation of transmembrane receptor protein serine/threonine kinase signaling pathway	3/60	9.57119	0.00384619	0.032413	Smad7/Lemd3/Bmper
Fibro1	male	upregulated	GO:0042127	regulation of cell population proliferation	10/60	2.65573	0.00391307	0.032832	Zbtb16/Bcl6/Sema5a/Trf/Smad7/Ccdc117/Cyp1b1/Trib1/Hpgd/Cd74
Fibro1	male	upregulated	GO:0045066	regulatory T cell differentiation	2/60	21.4111	0.0039608	0.0329435	Bcl6/Hspb1
Fibro1	male	upregulated	GO:0046320	regulation of fatty acid oxidation	2/60	21.4111	0.0039608	0.0329435	Fmo2/Fmo1
Fibro1	male	upregulated	GO:0002718	regulation of cytokine production involved in immune response	3/60	9.44608	0.0039904	0.0330461	Bcl6/Smad7/Cd74
Fibro1	male	upregulated	GO:0018130	heterocycle biosynthetic process	16/60	2.0178	0.00403353	0.0332592	Zbtb16/Bcl6/Aff1/Trf/Ror1/Mllt3/Smad7/Zfp697/Taf4/Cyp1b1/Maff/Lin54/Lin9/Trib1/Dnajb1/Cd74
Fibro1	male	upregulated	GO:0001775	cell activation	8/60	3.09558	0.00405498	0.0332926	Hsph1/Zbtb16/Bcl6/Smad7/Prex1/Hspb1/Cd74/Bmper
Fibro1	male	upregulated	GO:0032924	activin receptor signaling pathway	2/60	20.9457	0.00413533	0.03379	Smad7/Lemd3
Fibro1	male	upregulated	GO:0019438	aromatic compound biosynthetic process	16/60	2.01201	0.00415088	0.03379	Zbtb16/Bcl6/Aff1/Trf/Ror1/Mllt3/Smad7/Zfp697/Taf4/Cyp1b1/Maff/Lin54/Lin9/Trib1/Dnajb1/Cd74
Fibro1	male	upregulated	GO:0044271	cellular nitrogen compound biosynthetic process	18/60	1.89873	0.00417698	0.0338583	Rbm3/Zbtb16/Bcl6/Aff1/Trf/Ror1/Mllt3/Slc7a6/Smad7/Zfp697/Taf4/Cyp1b1/Maff/Lin54/Lin9/Trib1/Dnajb1/Cd74
Fibro1	male	upregulated	GO:0002701	negative regulation of production of molecular mediator of immune response	2/60	20.5	0.00431338	0.0344033	Bcl6/Smad7
Fibro1	male	upregulated	GO:0035136	forelimb morphogenesis	2/60	20.5	0.00431338	0.0344033	Zbtb16/Cacna1c
Fibro1	male	upregulated	GO:0031647	regulation of protein stability	4/60	6.05975	0.00432034	0.0344033	Naa16/Bag3/Smad7/Cd74
Fibro1	male	upregulated	GO:0007167	enzyme-linked receptor protein signaling pathway	7/60	3.40288	0.00433183	0.0344033	Ror1/Smad7/Lemd3/Ccbe1/Hpgd/Hspb1/Bmper
Fibro1	male	upregulated	GO:0043269	regulation of monoatomic ion transport	5/60	4.66812	0.00433413	0.0344033	Trf/Gem/Cacna1c/Maob/Stc2
Fibro1	male	upregulated	GO:0030336	negative regulation of cell migration	4/60	6.04075	0.00436851	0.0345329	Dnaja4/Cyp1b1/Trib1/Cd74
Fibro1	male	upregulated	GO:0046636	negative regulation of alpha-beta T cell activation	2/60	20.0729	0.00449493	0.035386	Bcl6/Smad7
Fibro1	male	upregulated	GO:0051052	regulation of DNA metabolic process	5/60	4.62332	0.00451351	0.0353866	Bcl6/Ccdc117/Ier3/Taf4/Cyp1b1
Fibro1	male	upregulated	GO:0051049	regulation of transport	10/60	2.59284	0.00463427	0.0361851	Trf/Slc38a2/Gem/Bag3/Ier3/Cacna1c/Pde3b/Maob/Stc2/Cd74
Fibro1	male	upregulated	GO:0030890	positive regulation of B cell proliferation	2/60	19.6633	0.00467998	0.0363935	Bcl6/Cd74
Fibro1	male	upregulated	GO:0001933	negative regulation of protein phosphorylation	4/60	5.91104	0.00471588	0.0365242	Smad7/Dusp6/Trib1/Hspb1
Fibro1	male	upregulated	GO:0010634	positive regulation of epithelial cell migration	3/60	8.86656	0.00476079	0.0366234	Sema5a/Ccbe1/Hspb1
Fibro1	male	upregulated	GO:0090287	regulation of cellular response to growth factor stimulus	4/60	5.89297	0.00476698	0.0366234	Smad7/Lemd3/Ccbe1/Bmper
Fibro1	male	upregulated	GO:0042092	type 2 immune response	2/60	19.27	0.0048685	0.0371811	Bcl6/Cd74
Fibro1	male	upregulated	GO:0045597	positive regulation of cell differentiation	7/60	3.32897	0.00487844	0.0371811	Zbtb16/Bcl6/Sema5a/Trf/Smad7/Trib1/Cd74
Fibro1	male	upregulated	GO:0008283	cell population proliferation	11/60	2.41754	0.00500596	0.0380016	Zbtb16/Bcl6/Sema5a/Trf/Smad7/Ccdc117/Cyp1b1/Trib1/Hpgd/Cd74/Bmper
Fibro1	male	upregulated	GO:2000146	negative regulation of cell motility	4/60	5.80422	0.00502807	0.0380186	Dnaja4/Cyp1b1/Trib1/Cd74
Fibro1	male	upregulated	GO:0050921	positive regulation of chemotaxis	3/60	8.60268	0.00517736	0.0389933	Sema5a/Hspb1/Cd74
Fibro1	male	upregulated	GO:0034605	cellular response to heat	2/60	18.5288	0.00525591	0.0393303	Bag3/Dnajb1
Fibro1	male	upregulated	GO:0030509	BMP signaling pathway	3/60	8.55178	0.00526323	0.0393303	Smad7/Lemd3/Bmper
Fibro1	male	upregulated	GO:0097193	intrinsic apoptotic signaling pathway	4/60	5.70118	0.00535388	0.039852	Ier3/Cyp1b1/Hspb1/Cd74
Fibro1	male	upregulated	GO:0019220	regulation of phosphate metabolic process	8/60	2.93526	0.00556711	0.0412786	Trf/Ror1/Smad7/Ier3/Dusp6/Trib1/Hspb1/Cd74
Fibro1	male	upregulated	GO:0051174	regulation of phosphorus metabolic process	8/60	2.93303	0.00559218	0.0413044	Trf/Ror1/Smad7/Ier3/Dusp6/Trib1/Hspb1/Cd74
Fibro1	male	upregulated	GO:0003254	regulation of membrane depolarization	2/60	17.8426	0.00565704	0.0414633	Smad7/Cacna1c
Fibro1	male	upregulated	GO:0015804	neutral amino acid transport	2/60	17.8426	0.00565704	0.0414633	Slc38a2/Slc7a6
Fibro1	male	upregulated	GO:0048513	animal organ development	14/60	2.07587	0.0058329	0.0424825	Zbtb16/Sema5a/Ror1/Smad7/Lemd3/Cacna1c/Ccbe1/Pde3b/Taf4/Dusp6/Cyp1b1/Maff/C1qb/Bmper
Fibro1	male	upregulated	GO:0002823	negative regulation of adaptive immune response based on somatic recombination of immune receptors built from immunoglobulin superfamily domains	2/60	17.5182	0.00586272	0.0424825	Bcl6/Smad7
Fibro1	male	upregulated	GO:0032330	regulation of chondrocyte differentiation	2/60	17.5182	0.00586272	0.0424825	Zbtb16/Smad7
Fibro1	male	upregulated	GO:0002367	cytokine production involved in immune response	3/60	8.21165	0.00588839	0.0425075	Bcl6/Smad7/Cd74
Fibro1	male	upregulated	GO:0042326	negative regulation of phosphorylation	4/60	5.52149	0.00598742	0.0430599	Smad7/Dusp6/Trib1/Hspb1
Fibro1	male	upregulated	GO:0001819	positive regulation of cytokine production	5/60	4.30134	0.00609922	0.0436997	Ccbe1/Arrdc4/Cyp1b1/Hspb1/Cd74
Fibro1	male	upregulated	GO:0032350	regulation of hormone metabolic process	2/60	16.9035	0.00628423	0.0448572	H6pd/Stc2
Fibro1	male	upregulated	GO:0071772	response to BMP	3/60	7.98481	0.00636105	0.0450692	Smad7/Lemd3/Bmper
Fibro1	male	upregulated	GO:0071773	cellular response to BMP stimulus	3/60	7.98481	0.00636105	0.0450692	Smad7/Lemd3/Bmper
Fibro1	male	upregulated	GO:0006693	prostaglandin metabolic process	2/60	16.6121	0.00650003	0.0456189	Hpgd/Cd74
Fibro1	male	upregulated	GO:0043370	regulation of CD4-positive, alpha-beta T cell differentiation	2/60	16.6121	0.00650003	0.0456189	Bcl6/Smad7
Fibro1	male	upregulated	GO:0032879	regulation of localization	11/60	2.33344	0.00651018	0.0456189	Trf/Slc38a2/Gem/Bag3/Ier3/Cacna1c/Pde3b/Maob/Stc2/Cd74/Bmper
Fibro1	male	upregulated	GO:0141091	transforming growth factor beta receptor superfamily signaling pathway	4/60	5.36769	0.00660519	0.0460709	Smad7/Lemd3/Hpgd/Bmper
Fibro1	male	upregulated	GO:0051251	positive regulation of lymphocyte activation	4/60	5.35278	0.0066692	0.0460709	Hsph1/Zbtb16/Bcl6/Cd74
Fibro1	male	upregulated	GO:0006692	prostanoid metabolic process	2/60	16.3305	0.00671917	0.0460709	Hpgd/Cd74
Fibro1	male	upregulated	GO:0008631	intrinsic apoptotic signaling pathway in response to oxidative stress	2/60	16.3305	0.00671917	0.0460709	Cyp1b1/Hspb1
Fibro1	male	upregulated	GO:0033120	positive regulation of RNA splicing	2/60	16.3305	0.00671917	0.0460709	Rbm3/Slc38a2
Fibro1	male	upregulated	GO:2000351	regulation of endothelial cell apoptotic process	2/60	16.3305	0.00671917	0.0460709	Sema5a/Angptl4
Fibro1	male	upregulated	GO:0030029	actin filament-based process	6/60	3.5293	0.0069395	0.0472575	Bcl6/Sema5a/Trf/Amotl2/Cacna1c/Prex1
Fibro1	male	upregulated	GO:0002820	negative regulation of adaptive immune response	2/60	16.0583	0.00694164	0.0472575	Bcl6/Smad7
Fibro1	male	upregulated	GO:0035924	cellular response to vascular endothelial growth factor stimulus	2/60	15.7951	0.00716743	0.0484979	Ccbe1/Hspb1
Fibro1	male	upregulated	GO:0071705	nitrogen compound transport	10/60	2.43308	0.00719711	0.0484979	Slc38a2/Slc7a6/Bag3/Cacna1c/Ramp1/Pde3b/Arrdc4/Maob/Hspb1/Cd74
Fibro1	male	upregulated	GO:0002683	negative regulation of immune system process	5/60	4.13165	0.0071999	0.0484979	Bcl6/Smad7/Trib1/Hspb1/Cd74
Fibro1	male	upregulated	GO:0071466	cellular response to xenobiotic stimulus	3/60	7.56675	0.00737282	0.0491584	Fmo2/Fmo1/Cyp1b1
Fibro1	male	upregulated	GO:0042446	hormone biosynthetic process	2/60	15.5403	0.00739652	0.0491584	H6pd/Stc2
Fibro1	male	upregulated	GO:0072577	endothelial cell apoptotic process	2/60	15.5403	0.00739652	0.0491584	Sema5a/Angptl4
Fibro1	male	upregulated	GO:0070371	ERK1 and ERK2 cascade	4/60	5.19407	0.00740074	0.0491584	Trf/Dusp6/Cd74/Bmper
Fibro1	male	downregulated	GO:0002062	chondrocyte differentiation	6/61	23.3042	2.29399e-07	0.000348228	Pth1r/Rarb/Fgf18/Mdk/Col27a1/Pthlh
Fibro1	male	downregulated	GO:0048731	system development	24/61	2.72394	1.61505e-06	0.00122582	Anpep/Adam19/Pth1r/Dynlt1c/Dhrs3/Bhlhe41/Efhd1/Rarb/Vegfb/Fgf18/Tubb2b/Mdk/Tmem100/Syt17/Col27a1/Vstm4/Alms1/Ttll1/Pthlh/Rbfox1/Adgrv1/Asb2/Manf/Ldlr
Fibro1	male	downregulated	GO:0060349	bone morphogenesis	5/61	21.3447	3.82262e-06	0.00142877	Dhrs3/Rarb/Fgf18/Col27a1/Pthlh
Fibro1	male	downregulated	GO:0030154	cell differentiation	25/61	2.4809	4.9551e-06	0.00142877	Anpep/Pth1r/Dynlt1c/Zbtb7c/Bhlhe41/Efhd1/Rarb/Vegfb/Lbh/Fgf18/Tubb2b/Mdk/Tmem100/Syt17/Adcyap1r1/Dpp4/Col27a1/Alms1/Ttll1/Pthlh/Rbfox1/Adgrv1/Asb2/Manf/Ldlr
Fibro1	male	downregulated	GO:0048869	cellular developmental process	25/61	2.4809	4.9551e-06	0.00142877	Anpep/Pth1r/Dynlt1c/Zbtb7c/Bhlhe41/Efhd1/Rarb/Vegfb/Lbh/Fgf18/Tubb2b/Mdk/Tmem100/Syt17/Adcyap1r1/Dpp4/Col27a1/Alms1/Ttll1/Pthlh/Rbfox1/Adgrv1/Asb2/Manf/Ldlr
Fibro1	male	downregulated	GO:0032330	regulation of chondrocyte differentiation	4/61	34.462	5.64732e-06	0.00142877	Rarb/Fgf18/Mdk/Pthlh
Fibro1	male	downregulated	GO:0051216	cartilage development	6/61	12.6925	7.88049e-06	0.00170894	Pth1r/Rarb/Fgf18/Mdk/Col27a1/Pthlh
Fibro1	male	downregulated	GO:0072359	circulatory system development	12/61	4.57828	9.29894e-06	0.00176447	Anpep/Adam19/Dhrs3/Rarb/Vegfb/Fgf18/Mdk/Tmem100/Col27a1/Vstm4/Asb2/Ldlr
Fibro1	male	downregulated	GO:0060350	endochondral bone morphogenesis	4/61	27.4697	1.40024e-05	0.00236174	Rarb/Fgf18/Col27a1/Pthlh
Fibro1	male	downregulated	GO:0061035	regulation of cartilage development	4/61	25.9645	1.75187e-05	0.00243356	Rarb/Fgf18/Mdk/Pthlh
Fibro1	male	downregulated	GO:0009653	anatomical structure morphogenesis	18/61	2.9585	1.76345e-05	0.00243356	Anpep/Dynlt1c/Dhrs3/Rarb/Vegfb/Fgf18/Tubb2b/Mdk/Tmem100/Syt17/Col27a1/Vstm4/Alms1/Ttll1/Pthlh/Klhl6/Asb2/Ldlr
Fibro1	male	downregulated	GO:0048583	regulation of response to stimulus	22/61	2.50054	2.17827e-05	0.00275551	Pdia6/Hic1/Dynlt1c/Dhrs3/Efhd1/Vegfb/Wfdc1/Ptp4a3/Lbh/Fgf18/Tubb2b/Mdk/Tmem100/Adcyap1r1/Dpp4/Afap1l2/Cmah/Klhl6/Adgrv1/Rgs12/Manf/Ldlr
Fibro1	male	downregulated	GO:0035239	tube morphogenesis	10/61	4.88508	3.30018e-05	0.0038536	Anpep/Vegfb/Fgf18/Mdk/Tmem100/Col27a1/Vstm4/Pthlh/Asb2/Ldlr
Fibro1	male	downregulated	GO:0008283	cell population proliferation	15/61	3.2426	3.74929e-05	0.0040653	Pth1r/Zbtb7c/Rarb/Vegfb/Wfdc1/Lbh/Fgf18/Mdk/Dpp4/Vstm4/Rad51b/Alms1/Mvd/Pthlh/Spon2
Fibro1	male	downregulated	GO:0035295	tube development	11/61	4.26545	4.41243e-05	0.00446538	Anpep/Rarb/Vegfb/Fgf18/Mdk/Tmem100/Col27a1/Vstm4/Pthlh/Asb2/Ldlr
Fibro1	male	downregulated	GO:0006935	chemotaxis	7/61	7.13326	5.49537e-05	0.00451144	Lsp1/Vegfb/Il17rc/Fgf18/Tubb2b/Mdk/Dpp4
Fibro1	male	downregulated	GO:0002063	chondrocyte development	3/61	40.6159	5.57776e-05	0.00451144	Fgf18/Col27a1/Pthlh
Fibro1	male	downregulated	GO:0042330	taxis	7/61	7.10271	5.64556e-05	0.00451144	Lsp1/Vegfb/Il17rc/Fgf18/Tubb2b/Mdk/Dpp4
Fibro1	male	downregulated	GO:0061448	connective tissue development	6/61	8.94061	5.64673e-05	0.00451144	Pth1r/Rarb/Fgf18/Mdk/Col27a1/Pthlh
Fibro1	male	downregulated	GO:0048514	blood vessel morphogenesis	8/61	5.61603	8.39402e-05	0.00627398	Anpep/Vegfb/Fgf18/Mdk/Tmem100/Col27a1/Vstm4/Ldlr
Fibro1	male	downregulated	GO:0048513	animal organ development	18/61	2.62522	8.67943e-05	0.00627398	Adam19/Pth1r/Dhrs3/Rarb/Vegfb/Lbh/Fgf18/Tubb2b/Mdk/Tmem100/Col27a1/Vstm4/Alms1/Ttll1/Pthlh/Rbfox1/Adgrv1/Asb2
Fibro1	male	downregulated	GO:0048468	cell development	18/61	2.5784	0.000109611	0.00756313	Pth1r/Dynlt1c/Bhlhe41/Efhd1/Rarb/Fgf18/Tubb2b/Mdk/Syt17/Dpp4/Col27a1/Alms1/Ttll1/Pthlh/Adgrv1/Asb2/Manf/Ldlr
Fibro1	male	downregulated	GO:0060348	bone development	5/61	9.79034	0.000160242	0.010576	Dhrs3/Rarb/Fgf18/Col27a1/Pthlh
Fibro1	male	downregulated	GO:0050920	regulation of chemotaxis	5/61	9.63115	0.000172933	0.0106902	Vegfb/Fgf18/Tubb2b/Mdk/Dpp4
Fibro1	male	downregulated	GO:0001501	skeletal system development	7/61	5.9126	0.000176058	0.0106902	Pth1r/Dhrs3/Rarb/Fgf18/Mdk/Col27a1/Pthlh
Fibro1	male	downregulated	GO:0001525	angiogenesis	7/61	5.87074	0.000183876	0.0107355	Anpep/Vegfb/Fgf18/Mdk/Tmem100/Col27a1/Vstm4
Fibro1	male	downregulated	GO:0001568	blood vessel development	8/61	4.82907	0.000235855	0.0132298	Anpep/Vegfb/Fgf18/Mdk/Tmem100/Col27a1/Vstm4/Ldlr
Fibro1	male	downregulated	GO:0048705	skeletal system morphogenesis	5/61	8.94061	0.000244029	0.0132298	Dhrs3/Rarb/Fgf18/Col27a1/Pthlh
Fibro1	male	downregulated	GO:0045595	regulation of cell differentiation	12/61	3.23449	0.000265352	0.0138898	Zbtb7c/Bhlhe41/Rarb/Lbh/Fgf18/Mdk/Tmem100/Alms1/Pthlh/Rbfox1/Adgrv1/Ldlr
Fibro1	male	downregulated	GO:0048646	anatomical structure formation involved in morphogenesis	10/61	3.73112	0.000302484	0.0153057	Anpep/Vegfb/Fgf18/Mdk/Tmem100/Col27a1/Vstm4/Ttll1/Pthlh/Klhl6
Fibro1	male	downregulated	GO:0001944	vasculature development	8/61	4.62295	0.000316164	0.0154818	Anpep/Vegfb/Fgf18/Mdk/Tmem100/Col27a1/Vstm4/Ldlr
Fibro1	male	downregulated	GO:1901137	carbohydrate derivative biosynthetic process	7/61	5.28179	0.000348914	0.015888	Magt1/Mlec/Dcakd/Vegfb/Chst1/Dpagt1/Ppcdc
Fibro1	male	downregulated	GO:0042127	regulation of cell population proliferation	12/61	3.13464	0.000353377	0.015888	Pth1r/Zbtb7c/Rarb/Vegfb/Wfdc1/Lbh/Fgf18/Mdk/Dpp4/Rad51b/Mvd/Pthlh
Fibro1	male	downregulated	GO:0006487	protein N-linked glycosylation	3/61	21.8701	0.000355858	0.015888	Magt1/Mlec/Dpagt1
Fibro1	male	downregulated	GO:1901135	carbohydrate derivative metabolic process	9/61	4.01192	0.000369684	0.0160337	Magt1/Mlec/Dcakd/Vegfb/Chst1/Cmah/Mvd/Dpagt1/Ppcdc
Fibro1	male	downregulated	GO:0008284	positive regulation of cell population proliferation	9/61	3.9894	0.000385156	0.0162407	Pth1r/Vegfb/Lbh/Fgf18/Mdk/Dpp4/Rad51b/Mvd/Pthlh
Fibro1	male	downregulated	GO:0050793	regulation of developmental process	15/61	2.60932	0.000422946	0.0173522	Zbtb7c/Bhlhe41/Rarb/Vegfb/Lbh/Fgf18/Mdk/Tmem100/Syt17/Alms1/Ttll1/Pthlh/Rbfox1/Adgrv1/Ldlr
Fibro1	male	downregulated	GO:0009888	tissue development	13/61	2.86649	0.000458223	0.0178658	Pth1r/Rarb/Lbh/Fgf18/Mdk/Tmem100/Col27a1/Rad51b/Alms1/Pthlh/Rbfox1/Adgrv1/Asb2
Fibro1	male	downregulated	GO:0070887	cellular response to chemical stimulus	16/61	2.48009	0.000459003	0.0178658	Pdia6/Lsp1/Efhd1/Rarb/Vegfb/Il17rc/Ptp4a3/Lbh/Fgf18/Mdk/Syt17/Dpp4/Adgrv1/Spon2/Sdf2l1/Ldlr
Fibro1	male	downregulated	GO:0060732	positive regulation of inositol phosphate biosynthetic process	2/61	59.2316	0.000515774	0.0195736	Pth1r/Adcyap1r1
Fibro1	male	downregulated	GO:0001503	ossification	6/61	5.83802	0.000562443	0.0208241	Pth1r/Dhrs3/Fgf18/Mdk/Pthlh/Adgrv1
Fibro1	male	downregulated	GO:0010919	regulation of inositol phosphate biosynthetic process	2/61	55.7473	0.00058375	0.0210984	Pth1r/Adcyap1r1
Fibro1	male	downregulated	GO:0002076	osteoblast development	2/61	52.6503	0.000655827	0.0226415	Pth1r/Pthlh
Fibro1	male	downregulated	GO:0009887	animal organ morphogenesis	9/61	3.70519	0.000656275	0.0226415	Dhrs3/Rarb/Fgf18/Mdk/Tmem100/Col27a1/Alms1/Pthlh/Asb2
Fibro1	male	downregulated	GO:0060326	cell chemotaxis	5/61	7.0936	0.000700192	0.0236198	Vegfb/Il17rc/Fgf18/Mdk/Dpp4
Fibro1	male	downregulated	GO:0050673	epithelial cell proliferation	6/61	5.55296	0.000730334	0.024101	Vegfb/Wfdc1/Fgf18/Mdk/Vstm4/Alms1
Fibro1	male	downregulated	GO:0022008	neurogenesis	12/61	2.86749	0.000784059	0.0244365	Dynlt1c/Bhlhe41/Efhd1/Rarb/Tubb2b/Mdk/Syt17/Alms1/Ttll1/Adgrv1/Manf/Ldlr
Fibro1	male	downregulated	GO:0015936	coenzyme A metabolic process	2/61	47.3852	0.000812215	0.0244365	Dcakd/Ppcdc
Fibro1	male	downregulated	GO:0007399	nervous system development	14/61	2.56533	0.000812557	0.0244365	Dynlt1c/Bhlhe41/Efhd1/Rarb/Fgf18/Tubb2b/Mdk/Syt17/Alms1/Ttll1/Rbfox1/Adgrv1/Manf/Ldlr
Fibro1	male	downregulated	GO:0080134	regulation of response to stress	10/61	3.2838	0.000820406	0.0244365	Pdia6/Hic1/Efhd1/Vegfb/Wfdc1/Mdk/Adcyap1r1/Dpp4/Manf/Ldlr
Fibro1	male	downregulated	GO:0006486	protein glycosylation	4/61	9.52467	0.000837085	0.0244365	Magt1/Mlec/Vegfb/Dpagt1
Fibro1	male	downregulated	GO:0043413	macromolecule glycosylation	4/61	9.52467	0.000837085	0.0244365	Magt1/Mlec/Vegfb/Dpagt1
Fibro1	male	downregulated	GO:0006066	alcohol metabolic process	5/61	6.69283	0.00090845	0.0260194	Pth1r/Adcyap1r1/Mvd/Dpagt1/Ldlr
Fibro1	male	downregulated	GO:0045596	negative regulation of cell differentiation	7/61	4.37595	0.00105862	0.0297559	Bhlhe41/Rarb/Lbh/Mdk/Pthlh/Adgrv1/Ldlr
Fibro1	male	downregulated	GO:0051781	positive regulation of cell division	3/61	14.9638	0.00107811	0.0297559	Vegfb/Lbh/Mdk
Fibro1	male	downregulated	GO:0051239	regulation of multicellular organismal process	16/61	2.27745	0.00116716	0.0316385	Dhrs3/Bhlhe41/Rarb/Vegfb/Il17rc/Lbh/Fgf18/Mdk/Tmem100/Dpp4/Afap1l2/Alms1/Pthlh/Adgrv1/Spon2/Ldlr
Fibro1	male	downregulated	GO:0003417	growth plate cartilage development	2/61	37.9082	0.00127377	0.0333376	Rarb/Col27a1
Fibro1	male	downregulated	GO:2000345	regulation of hepatocyte proliferation	2/61	37.9082	0.00127377	0.0333376	Fgf18/Mdk
Fibro1	male	downregulated	GO:0070085	glycosylation	4/61	8.42404	0.00131806	0.0339122	Magt1/Mlec/Vegfb/Dpagt1
Fibro1	male	downregulated	GO:0032331	negative regulation of chondrocyte differentiation	2/61	36.4502	0.00137804	0.0348645	Rarb/Pthlh
Fibro1	male	downregulated	GO:0043542	endothelial cell migration	4/61	8.16987	0.00147487	0.0361906	Ptp4a3/Fgf18/Dpp4/Vstm4
Fibro1	male	downregulated	GO:0006720	isoprenoid metabolic process	3/61	13.4109	0.00147814	0.0361906	Dhrs3/Mvd/Dpagt1
Fibro1	male	downregulated	GO:0023051	regulation of signaling	17/61	2.14527	0.00153267	0.03693	Pdia6/Hic1/Dynlt1c/Dhrs3/Vegfb/Ptp4a3/Lbh/Fgf18/Tubb2b/Mdk/Tmem100/Adcyap1r1/Afap1l2/Cmah/Adgrv1/Rgs12/Ldlr
Fibro1	male	downregulated	GO:0051093	negative regulation of developmental process	8/61	3.60687	0.00158764	0.0372237	Bhlhe41/Rarb/Lbh/Mdk/Alms1/Pthlh/Adgrv1/Ldlr
Fibro1	male	downregulated	GO:0050900	leukocyte migration	5/61	5.89369	0.0015939	0.0372237	Vegfb/Il17rc/Mdk/Dpp4/Asb2
Fibro1	male	downregulated	GO:0048584	positive regulation of response to stimulus	13/61	2.49902	0.00163997	0.0377192	Hic1/Dynlt1c/Vegfb/Ptp4a3/Fgf18/Mdk/Tmem100/Adcyap1r1/Dpp4/Afap1l2/Klhl6/Adgrv1/Ldlr
Fibro1	male	downregulated	GO:0030595	leukocyte chemotaxis	4/61	7.83227	0.00172084	0.0389885	Vegfb/Il17rc/Mdk/Dpp4
Fibro1	male	downregulated	GO:0032958	inositol phosphate biosynthetic process	2/61	31.5902	0.00183448	0.0391438	Pth1r/Adcyap1r1
Fibro1	male	downregulated	GO:0009966	regulation of signal transduction	15/61	2.26219	0.00184859	0.0391438	Pdia6/Hic1/Dynlt1c/Dhrs3/Vegfb/Ptp4a3/Lbh/Fgf18/Mdk/Tmem100/Adcyap1r1/Afap1l2/Cmah/Adgrv1/Rgs12
Fibro1	male	downregulated	GO:0060429	epithelium development	9/61	3.18497	0.00188865	0.0391438	Rarb/Lbh/Mdk/Tmem100/Col27a1/Rad51b/Alms1/Pthlh/Asb2
Fibro1	male	downregulated	GO:0033865	nucleoside bisphosphate metabolic process	3/61	12.2548	0.0019132	0.0391438	Dcakd/Mvd/Ppcdc
Fibro1	male	downregulated	GO:0033875	ribonucleoside bisphosphate metabolic process	3/61	12.2548	0.0019132	0.0391438	Dcakd/Mvd/Ppcdc
Fibro1	male	downregulated	GO:0034032	purine nucleoside bisphosphate metabolic process	3/61	12.2548	0.0019132	0.0391438	Dcakd/Mvd/Ppcdc
Fibro1	male	downregulated	GO:1902932	positive regulation of alcohol biosynthetic process	2/61	30.5711	0.00195833	0.0391438	Pth1r/Adcyap1r1
Fibro1	male	downregulated	GO:0048589	developmental growth	7/61	3.92077	0.00198312	0.0391438	Rarb/Mdk/Syt17/Col27a1/Rad51b/Alms1/Pthlh
Fibro1	male	downregulated	GO:0097529	myeloid leukocyte migration	4/61	7.43298	0.00208146	0.0391438	Vegfb/Il17rc/Mdk/Dpp4
Fibro1	male	downregulated	GO:0061036	positive regulation of cartilage development	2/61	29.6158	0.00208606	0.0391438	Fgf18/Mdk
Fibro1	male	downregulated	GO:1902533	positive regulation of intracellular signal transduction	8/61	3.43371	0.00215988	0.0391438	Hic1/Dynlt1c/Vegfb/Ptp4a3/Fgf18/Tmem100/Adcyap1r1/Adgrv1
Fibro1	male	downregulated	GO:0042221	response to chemical	19/61	1.96234	0.00216691	0.0391438	Pdia6/Lsp1/Efhd1/Rarb/Vegfb/Il17rc/Ptp4a3/Lbh/Fgf18/Tubb2b/Mdk/Syt17/Adcyap1r1/Dpp4/Adgrv1/Manf/Spon2/Sdf2l1/Ldlr
Fibro1	male	downregulated	GO:0040007	growth	8/61	3.42441	0.00219658	0.0391438	Rarb/Wfdc1/Mdk/Syt17/Col27a1/Rad51b/Alms1/Pthlh
Fibro1	male	downregulated	GO:0010468	regulation of gene expression	20/61	1.9107	0.00219762	0.0391438	Maged2/Hic1/Adam19/Zbtb7c/Bhlhe41/Rarb/Vegfb/Il17rc/Ptp4a3/Lbh/2610008E11Rik/Fgf18/Mdk/Zbtb21/Zc3h6/Afap1l2/Pthlh/Rbfox1/Spon2/Ldlr
Fibro1	male	downregulated	GO:0003416	endochondral bone growth	2/61	28.7183	0.00221763	0.0391438	Rarb/Col27a1
Fibro1	male	downregulated	GO:0030947	regulation of vascular endothelial growth factor receptor signaling pathway	2/61	28.7183	0.00221763	0.0391438	Vegfb/Fgf18
Fibro1	male	downregulated	GO:0061037	negative regulation of cartilage development	2/61	28.7183	0.00221763	0.0391438	Rarb/Pthlh
Fibro1	male	downregulated	GO:0072574	hepatocyte proliferation	2/61	28.7183	0.00221763	0.0391438	Fgf18/Mdk
Fibro1	male	downregulated	GO:0072575	epithelial cell proliferation involved in liver morphogenesis	2/61	28.7183	0.00221763	0.0391438	Fgf18/Mdk
Fibro1	male	downregulated	GO:0009225	nucleotide-sugar metabolic process	2/61	27.8737	0.00235304	0.0410566	Cmah/Dpagt1
Fibro1	male	downregulated	GO:0035966	response to topologically incorrect protein	3/61	11.0198	0.00258747	0.0444488	Pdia6/Manf/Sdf2l1
Fibro1	male	downregulated	GO:0048384	retinoic acid receptor signaling pathway	2/61	26.3251	0.0026353	0.0444488	Dhrs3/Rarb
Fibro1	male	downregulated	GO:0072576	liver morphogenesis	2/61	26.3251	0.0026353	0.0444488	Fgf18/Mdk
Fibro1	male	downregulated	GO:0001958	endochondral ossification	2/61	25.6136	0.00278212	0.045905	Fgf18/Pthlh
Fibro1	male	downregulated	GO:0036075	replacement ossification	2/61	25.6136	0.00278212	0.045905	Fgf18/Pthlh
Fibro1	male	downregulated	GO:0006950	response to stress	17/61	2.02399	0.00288311	0.0470598	Pdia6/Lsp1/Hic1/Efhd1/Vegfb/Wfdc1/Il17rc/Chst1/Mdk/Adcyap1r1/Dpp4/Afap1l2/Rad51b/Manf/Spon2/Sdf2l1/Ldlr
Fibro1	male	downregulated	GO:0007507	heart development	6/61	4.21827	0.00294193	0.0475091	Adam19/Dhrs3/Rarb/Vegfb/Tmem100/Asb2
Fibro1	male	downregulated	GO:0071621	granulocyte chemotaxis	3/61	10.3763	0.00306678	0.0481267	Il17rc/Mdk/Dpp4
Fibro1	male	downregulated	GO:0098868	bone growth	2/61	24.3001	0.00308705	0.0481267	Rarb/Col27a1
Fibro1	male	downregulated	GO:0030282	bone mineralization	3/61	10.3011	0.00313026	0.0481267	Pth1r/Pthlh/Adgrv1
Fibro1	male	downregulated	GO:0120036	plasma membrane bounded cell projection organization	10/61	2.73429	0.00319654	0.0481267	Dynlt1c/Efhd1/Tubb2b/Mdk/Syt17/Aif1l/Alms1/Ttll1/Adgrv1/Manf
Fibro1	male	downregulated	GO:0033866	nucleoside bisphosphate biosynthetic process	2/61	23.6926	0.00324512	0.0481267	Dcakd/Ppcdc
Fibro1	male	downregulated	GO:0034030	ribonucleoside bisphosphate biosynthetic process	2/61	23.6926	0.00324512	0.0481267	Dcakd/Ppcdc
Fibro1	male	downregulated	GO:0034033	purine nucleoside bisphosphate biosynthetic process	2/61	23.6926	0.00324512	0.0481267	Dcakd/Ppcdc
Fibro1	male	downregulated	GO:0002688	regulation of leukocyte chemotaxis	3/61	10.154	0.00325964	0.0481267	Vegfb/Mdk/Dpp4
Fibro1	male	downregulated	GO:0009101	glycoprotein biosynthetic process	4/61	6.55851	0.00326551	0.0481267	Magt1/Mlec/Vegfb/Dpagt1
Fibro1	male	downregulated	GO:0031175	neuron projection development	8/61	3.19093	0.00338893	0.0492544	Dynlt1c/Efhd1/Tubb2b/Mdk/Syt17/Alms1/Adgrv1/Manf
Fibro1	male	downregulated	GO:0060351	cartilage development involved in endochondral bone morphogenesis	2/61	23.1148	0.00340692	0.0492544	Rarb/Col27a1
Fibro1	male	downregulated	GO:0046165	alcohol biosynthetic process	3/61	9.94096	0.00345978	0.0495467	Pth1r/Adcyap1r1/Mvd
Fibro1	female	upregulated	GO:0048514	blood vessel morphogenesis	11/44	10.7056	3.95485e-09	6.63623e-06	C3/Apoe/Sgcd/Wnt11/Adm/Nrp2/Nr2f2/Angptl4/Hspb1/Arhgap24/Bmper
Fibro1	female	upregulated	GO:0001568	blood vessel development	11/44	9.20541	1.87258e-08	1.40423e-05	C3/Apoe/Sgcd/Wnt11/Adm/Nrp2/Nr2f2/Angptl4/Hspb1/Arhgap24/Bmper
Fibro1	female	upregulated	GO:0001944	vasculature development	11/44	8.8125	2.92352e-08	1.40423e-05	C3/Apoe/Sgcd/Wnt11/Adm/Nrp2/Nr2f2/Angptl4/Hspb1/Arhgap24/Bmper
Fibro1	female	upregulated	GO:0019886	antigen processing and presentation of exogenous peptide antigen via MHC class II	4/44	119.442	3.3474e-08	1.40423e-05	H2-Eb1/H2-Ab1/H2-Aa/Cd74
Fibro1	female	upregulated	GO:0002495	antigen processing and presentation of peptide antigen via MHC class II	4/44	101.066	6.811e-08	2.25635e-05	H2-Eb1/H2-Ab1/H2-Aa/Cd74
Fibro1	female	upregulated	GO:0002504	antigen processing and presentation of peptide or polysaccharide antigen via MHC class II	4/44	93.8474	9.30747e-08	2.25635e-05	H2-Eb1/H2-Ab1/H2-Aa/Cd74
Fibro1	female	upregulated	GO:0009605	response to external stimulus	18/44	4.03301	9.41267e-08	2.25635e-05	C3/Apoe/Cxcl14/Ppl/H2-Eb1/Wnt11/H2-Ab1/H2-Aa/Adm/Ptgfr/Nrp2/Penk/C1s1/Angptl4/Hspb1/Lyz2/C1qb/Cd74
Fibro1	female	upregulated	GO:0035239	tube morphogenesis	11/44	7.44974	1.59688e-07	2.85614e-05	C3/Apoe/Sgcd/Wnt11/Adm/Nrp2/Nr2f2/Angptl4/Hspb1/Arhgap24/Bmper
Fibro1	female	upregulated	GO:0051707	response to other organism	14/44	5.22856	1.84642e-07	2.85614e-05	C3/Apoe/Cxcl14/Ppl/H2-Eb1/H2-Ab1/H2-Aa/Adm/Ptgfr/Penk/C1s1/Lyz2/C1qb/Cd74
Fibro1	female	upregulated	GO:0035295	tube development	12/44	6.45105	1.8567e-07	2.85614e-05	C3/Apoe/Sgcd/Wnt11/Tmem94/Adm/Nrp2/Nr2f2/Angptl4/Hspb1/Arhgap24/Bmper
Fibro1	female	upregulated	GO:0043207	response to external biotic stimulus	14/44	5.22263	1.87232e-07	2.85614e-05	C3/Apoe/Cxcl14/Ppl/H2-Eb1/H2-Ab1/H2-Aa/Adm/Ptgfr/Penk/C1s1/Lyz2/C1qb/Cd74
Fibro1	female	upregulated	GO:0072359	circulatory system development	12/44	6.34717	2.21085e-07	3.0915e-05	C3/Apoe/Sgcd/Wnt11/Tmem94/Adm/Nrp2/Nr2f2/Angptl4/Hspb1/Arhgap24/Bmper
Fibro1	female	upregulated	GO:0009607	response to biotic stimulus	14/44	5.10947	2.44791e-07	3.15969e-05	C3/Apoe/Cxcl14/Ppl/H2-Eb1/H2-Ab1/H2-Aa/Adm/Ptgfr/Penk/C1s1/Lyz2/C1qb/Cd74
Fibro1	female	upregulated	GO:0098542	defense response to other organism	12/44	5.95857	4.34576e-07	5.02186e-05	C3/Apoe/Cxcl14/Ppl/H2-Eb1/H2-Ab1/H2-Aa/Adm/C1s1/Lyz2/C1qb/Cd74
Fibro1	female	upregulated	GO:0006952	defense response	14/44	4.86102	4.48915e-07	5.02186e-05	C3/Apoe/Cxcl14/Ppl/H2-Eb1/H2-Ab1/H2-Aa/Adm/Ptgfr/Penk/C1s1/Lyz2/C1qb/Cd74
Fibro1	female	upregulated	GO:0044419	biological process involved in interspecies interaction between organisms	14/44	4.82278	4.9395e-07	5.1803e-05	C3/Apoe/Cxcl14/Ppl/H2-Eb1/H2-Ab1/H2-Aa/Adm/Ptgfr/Penk/C1s1/Lyz2/C1qb/Cd74
Fibro1	female	upregulated	GO:0051240	positive regulation of multicellular organismal process	14/44	4.79762	5.26199e-07	5.19389e-05	C3/Apoe/G0s2/H2-Eb1/Wnt11/H2-Ab1/Mme/H2-Aa/Adm/Icosl/Penk/Hspb1/Cd74/Bmper
Fibro1	female	upregulated	GO:0140546	defense response to symbiont	11/44	6.06229	1.22692e-06	0.000114349	C3/Apoe/Cxcl14/Ppl/H2-Eb1/H2-Ab1/H2-Aa/Adm/C1s1/C1qb/Cd74
Fibro1	female	upregulated	GO:0002478	antigen processing and presentation of exogenous peptide antigen	4/44	49.5798	1.29478e-06	0.000114349	H2-Eb1/H2-Ab1/H2-Aa/Cd74
Fibro1	female	upregulated	GO:0050776	regulation of immune response	10/44	6.74468	1.57815e-06	0.000132407	C3/Apoe/Ppl/H2-Eb1/H2-Ab1/H2-Aa/Icosl/C1s1/C1qb/Cd74
Fibro1	female	upregulated	GO:0048584	positive regulation of response to stimulus	15/44	3.99756	1.85787e-06	0.000148453	C3/Apoe/G0s2/Cxcl14/H2-Eb1/Wnt11/H2-Ab1/H2-Aa/Icosl/Penk/C1s1/Hspb1/C1qb/Cd74/Bmper
Fibro1	female	upregulated	GO:0019884	antigen processing and presentation of exogenous antigen	4/44	43.7955	2.13952e-06	0.000163187	H2-Eb1/H2-Ab1/H2-Aa/Cd74
Fibro1	female	upregulated	GO:0048583	regulation of response to stimulus	19/44	2.99393	3.72295e-06	0.000271613	C3/Apoe/G0s2/Cxcl14/Ppl/H2-Eb1/Wnt11/H2-Ab1/Epm2a/H2-Aa/Adm/Icosl/Penk/C1s1/Hspb1/Arhgap24/C1qb/Cd74/Bmper
Fibro1	female	upregulated	GO:0002250	adaptive immune response	8/44	8.19884	4.90682e-06	0.000343069	C3/H2-Eb1/H2-Ab1/H2-Aa/Icosl/C1s1/C1qb/Cd74
Fibro1	female	upregulated	GO:0002682	regulation of immune system process	12/44	4.69237	5.2838e-06	0.000354649	C3/Apoe/Cxcl14/Ppl/H2-Eb1/H2-Ab1/H2-Aa/Icosl/C1s1/Hspb1/C1qb/Cd74
Fibro1	female	upregulated	GO:0016064	immunoglobulin mediated immune response	6/44	13.0516	6.25711e-06	0.000383061	C3/H2-Ab1/Icosl/C1s1/C1qb/Cd74
Fibro1	female	upregulated	GO:0002396	MHC protein complex assembly	3/44	82.1165	6.51333e-06	0.000383061	H2-Eb1/H2-Ab1/H2-Aa
Fibro1	female	upregulated	GO:0002501	peptide antigen assembly with MHC protein complex	3/44	82.1165	6.51333e-06	0.000383061	H2-Eb1/H2-Ab1/H2-Aa
Fibro1	female	upregulated	GO:0019724	B cell mediated immunity	6/44	12.9232	6.62024e-06	0.000383061	C3/H2-Ab1/Icosl/C1s1/C1qb/Cd74
Fibro1	female	upregulated	GO:0048002	antigen processing and presentation of peptide antigen	4/44	31.2825	8.24393e-06	0.00046111	H2-Eb1/H2-Ab1/H2-Aa/Cd74
Fibro1	female	upregulated	GO:0006950	response to stress	18/44	2.97105	8.63035e-06	0.000467152	C3/Apoe/Cxcl14/Ppl/H2-Eb1/H2-Ab1/H2-Aa/Adm/Ptgfr/Penk/C1s1/Angptl4/Hspb1/Arhgap24/Dnajb1/Lyz2/C1qb/Cd74
Fibro1	female	upregulated	GO:0006959	humoral immune response	6/44	11.6271	1.20714e-05	0.000632996	C3/Cxcl14/Ppl/Adm/C1s1/C1qb
Fibro1	female	upregulated	GO:0048731	system development	18/44	2.83228	1.69282e-05	0.000860771	C3/Apoe/Sgcd/Wnt11/Nhs/Mme/Epm2a/Ppp1r9a/Tmem94/Adm/Lifr/Nrp2/Icosl/Nr2f2/Angptl4/Hspb1/Arhgap24/Bmper
Fibro1	female	upregulated	GO:0001525	angiogenesis	7/44	8.13898	2.15036e-05	0.00106127	C3/Adm/Nrp2/Angptl4/Hspb1/Arhgap24/Bmper
Fibro1	female	upregulated	GO:0050778	positive regulation of immune response	8/44	6.61896	2.31055e-05	0.00110774	C3/H2-Eb1/H2-Ab1/H2-Aa/Icosl/C1s1/C1qb/Cd74
Fibro1	female	upregulated	GO:0097242	amyloid-beta clearance	3/44	53.2647	2.4661e-05	0.00114948	C3/Apoe/Mme
Fibro1	female	upregulated	GO:0030154	cell differentiation	19/44	2.61397	2.77376e-05	0.00122483	C3/Apoe/Cxcl14/Sgcd/Ppl/Wnt11/H2-Ab1/Nhs/Mme/Epm2a/Ppp1r9a/H2-Aa/Adm/Lifr/Nrp2/Nr2f2/Hspb1/Arhgap24/Cd74
Fibro1	female	upregulated	GO:0048869	cellular developmental process	19/44	2.61397	2.77376e-05	0.00122483	C3/Apoe/Cxcl14/Sgcd/Ppl/Wnt11/H2-Ab1/Nhs/Mme/Epm2a/Ppp1r9a/H2-Aa/Adm/Lifr/Nrp2/Nr2f2/Hspb1/Arhgap24/Cd74
Fibro1	female	upregulated	GO:1903037	regulation of leukocyte cell-cell adhesion	6/44	9.73232	3.28144e-05	0.00141186	H2-Eb1/H2-Ab1/H2-Aa/Icosl/Hspb1/Cd74
Fibro1	female	upregulated	GO:0050863	regulation of T cell activation	6/44	9.66076	3.41934e-05	0.00143442	H2-Eb1/H2-Ab1/H2-Aa/Icosl/Hspb1/Cd74
Fibro1	female	upregulated	GO:0006958	complement activation, classical pathway	3/44	46.9237	3.62429e-05	0.00148331	C3/C1s1/C1qb
Fibro1	female	upregulated	GO:0006955	immune response	12/44	3.8361	3.99473e-05	0.00159599	C3/Apoe/Cxcl14/Ppl/H2-Eb1/H2-Ab1/H2-Aa/Adm/Icosl/C1s1/C1qb/Cd74
Fibro1	female	upregulated	GO:0019882	antigen processing and presentation	4/44	19.4646	5.34382e-05	0.00208533	H2-Eb1/H2-Ab1/H2-Aa/Cd74
Fibro1	female	upregulated	GO:0007159	leukocyte cell-cell adhesion	6/44	8.85751	5.53758e-05	0.00211183	H2-Eb1/H2-Ab1/H2-Aa/Icosl/Hspb1/Cd74
Fibro1	female	upregulated	GO:0050870	positive regulation of T cell activation	5/44	12.076	5.72128e-05	0.0021334	H2-Eb1/H2-Ab1/H2-Aa/Icosl/Cd74
Fibro1	female	upregulated	GO:0002684	positive regulation of immune system process	9/44	5.01475	5.91746e-05	0.00215858	C3/Cxcl14/H2-Eb1/H2-Ab1/H2-Aa/Icosl/C1s1/C1qb/Cd74
Fibro1	female	upregulated	GO:0050865	regulation of cell activation	7/44	6.76253	6.95193e-05	0.00240885	Apoe/H2-Eb1/H2-Ab1/H2-Aa/Icosl/Hspb1/Cd74
Fibro1	female	upregulated	GO:0051239	regulation of multicellular organismal process	15/44	2.96004	7.03395e-05	0.00240885	C3/Apoe/G0s2/H2-Eb1/Wnt11/H2-Ab1/Mme/H2-Aa/Adm/Icosl/Penk/Nr2f2/Hspb1/Cd74/Bmper
Fibro1	female	upregulated	GO:0023057	negative regulation of signaling	10/44	4.35631	7.05945e-05	0.00240885	Apoe/Wnt11/Epm2a/Ppp1r9a/Adm/Penk/Hspb1/Arhgap24/Cd74/Bmper
Fibro1	female	upregulated	GO:0010648	negative regulation of cell communication	10/44	4.34766	7.17774e-05	0.00240885	Apoe/Wnt11/Epm2a/Ppp1r9a/Adm/Penk/Hspb1/Arhgap24/Cd74/Bmper
Fibro1	female	upregulated	GO:0001667	ameboidal-type cell migration	6/44	8.38636	7.48617e-05	0.0024631	Apoe/Wnt11/Nrp2/Nr2f2/Hspb1/Bmper
Fibro1	female	upregulated	GO:0034341	response to type II interferon	4/44	17.6358	7.84128e-05	0.00253032	H2-Eb1/H2-Ab1/H2-Aa/Cd74
Fibro1	female	upregulated	GO:0002449	lymphocyte mediated immunity	6/44	8.17757	8.59828e-05	0.00272225	C3/H2-Ab1/Icosl/C1s1/C1qb/Cd74
Fibro1	female	upregulated	GO:1903039	positive regulation of leukocyte cell-cell adhesion	5/44	11.0223	8.79927e-05	0.00273429	H2-Eb1/H2-Ab1/H2-Aa/Icosl/Cd74
Fibro1	female	upregulated	GO:0050435	amyloid-beta metabolic process	3/44	34.5754	9.09149e-05	0.00277373	Apoe/Mme/Spon1
Fibro1	female	upregulated	GO:0002460	adaptive immune response based on somatic recombination of immune receptors built from immunoglobulin superfamily domains	6/44	7.97893	9.83854e-05	0.00294805	C3/H2-Ab1/Icosl/C1s1/C1qb/Cd74
Fibro1	female	upregulated	GO:0002455	humoral immune response mediated by circulating immunoglobulin	3/44	33.4033	0.000100796	0.00296728	C3/C1s1/C1qb
Fibro1	female	upregulated	GO:1900271	regulation of long-term synaptic potentiation	3/44	32.8466	0.000105988	0.00306635	Apoe/Mme/Ppp1r9a
Fibro1	female	upregulated	GO:0016477	cell migration	10/44	4.05764	0.000127285	0.00362008	Apoe/Cxcl14/Wnt11/Nrp2/Nr2f2/Atp8a1/Hspb1/Arhgap24/Cd74/Bmper
Fibro1	female	upregulated	GO:0045087	innate immune response	8/44	5.17269	0.000130415	0.00364728	C3/Apoe/H2-Eb1/H2-Ab1/H2-Aa/C1s1/C1qb/Cd74
Fibro1	female	upregulated	GO:0022407	regulation of cell-cell adhesion	6/44	7.50779	0.000137116	0.00369892	H2-Eb1/H2-Ab1/H2-Aa/Icosl/Hspb1/Cd74
Fibro1	female	upregulated	GO:0061077	chaperone-mediated protein folding	3/44	29.8605	0.00014083	0.00369892	Hspb1/Dnajb1/Cd74
Fibro1	female	upregulated	GO:0040011	locomotion	9/44	4.47569	0.000140997	0.00369892	Apoe/Cxcl14/Wnt11/Nrp2/Nr2f2/Atp8a1/Hspb1/Cd74/Bmper
Fibro1	female	upregulated	GO:0022008	neurogenesis	11/44	3.6441	0.000142832	0.00369892	C3/Apoe/Wnt11/Mme/Epm2a/Ppp1r9a/Adm/Lifr/Nrp2/Nr2f2/Hspb1
Fibro1	female	upregulated	GO:0030334	regulation of cell migration	8/44	5.10238	0.000143284	0.00369892	Apoe/Cxcl14/Wnt11/Nr2f2/Atp8a1/Hspb1/Cd74/Bmper
Fibro1	female	upregulated	GO:0006956	complement activation	3/44	29.4149	0.000147276	0.00374437	C3/C1s1/C1qb
Fibro1	female	upregulated	GO:0010594	regulation of endothelial cell migration	4/44	14.7625	0.000155705	0.00389959	Apoe/Nr2f2/Hspb1/Bmper
Fibro1	female	upregulated	GO:0045766	positive regulation of angiogenesis	4/44	14.4381	0.000169557	0.00418406	C3/Adm/Hspb1/Bmper
Fibro1	female	upregulated	GO:0051249	regulation of lymphocyte activation	6/44	7.17958	0.000174714	0.00424885	H2-Eb1/H2-Ab1/H2-Aa/Icosl/Hspb1/Cd74
Fibro1	female	upregulated	GO:1904018	positive regulation of vasculature development	4/44	14.2039	0.000180515	0.0043272	C3/Adm/Hspb1/Bmper
Fibro1	female	upregulated	GO:0022409	positive regulation of cell-cell adhesion	5/44	9.41163	0.000183973	0.00434798	H2-Eb1/H2-Ab1/H2-Aa/Icosl/Cd74
Fibro1	female	upregulated	GO:2000145	regulation of cell motility	8/44	4.82595	0.000209658	0.0048823	Apoe/Cxcl14/Wnt11/Nr2f2/Atp8a1/Hspb1/Cd74/Bmper
Fibro1	female	upregulated	GO:0051251	positive regulation of lymphocyte activation	5/44	9.12405	0.000212401	0.0048823	H2-Eb1/H2-Ab1/H2-Aa/Icosl/Cd74
Fibro1	female	upregulated	GO:0048513	animal organ development	14/44	2.83073	0.00021615	0.00490135	C3/Cxcl14/Sgcd/Ppl/Wnt11/Nhs/Tmem94/Adm/Lifr/Nrp2/Slc24a3/Nr2f2/C1qb/Bmper
Fibro1	female	upregulated	GO:1903365	regulation of fear response	2/44	87.5909	0.000234807	0.00518429	Apoe/Penk
Fibro1	female	upregulated	GO:2001138	regulation of phospholipid transport	2/44	87.5909	0.000234807	0.00518429	Apoe/Atp8a1
Fibro1	female	upregulated	GO:0009653	anatomical structure morphogenesis	13/44	2.96223	0.000250335	0.00545535	C3/Apoe/Sgcd/Wnt11/Ppp1r9a/Adm/Lifr/Nrp2/Nr2f2/Angptl4/Hspb1/Arhgap24/Bmper
Fibro1	female	upregulated	GO:0040012	regulation of locomotion	8/44	4.63853	0.000274177	0.00579807	Apoe/Cxcl14/Wnt11/Nr2f2/Atp8a1/Hspb1/Cd74/Bmper
Fibro1	female	upregulated	GO:0023051	regulation of signaling	15/44	2.62423	0.000275613	0.00579807	C3/Apoe/G0s2/Prepl/Wnt11/Mme/Epm2a/Ppp1r9a/Adm/Penk/Myrip/Hspb1/Arhgap24/Cd74/Bmper
Fibro1	female	upregulated	GO:0010646	regulation of cell communication	15/44	2.62353	0.000276428	0.00579807	C3/Apoe/G0s2/Prepl/Wnt11/Mme/Epm2a/Ppp1r9a/Adm/Penk/Myrip/Hspb1/Arhgap24/Cd74/Bmper
Fibro1	female	upregulated	GO:0002443	leukocyte mediated immunity	6/44	6.56932	0.000281691	0.00583553	C3/H2-Ab1/Icosl/C1s1/C1qb/Cd74
Fibro1	female	upregulated	GO:0009888	tissue development	11/44	3.36261	0.000288792	0.00590968	C3/Sgcd/Ppl/Wnt11/Tmem94/Adm/Nrp2/Slc24a3/Nr2f2/Arhgap24/Bmper
Fibro1	female	upregulated	GO:0002252	immune effector process	7/44	5.32853	0.000301745	0.00610033	C3/Ppl/H2-Ab1/Icosl/C1s1/C1qb/Cd74
Fibro1	female	upregulated	GO:0002696	positive regulation of leukocyte activation	5/44	8.2737	0.00033318	0.00665567	H2-Eb1/H2-Ab1/H2-Aa/Icosl/Cd74
Fibro1	female	upregulated	GO:0008283	cell population proliferation	11/44	3.29665	0.000342675	0.0067648	Apoe/Wnt11/Epm2a/H2-Aa/Adm/Lifr/Ptgfr/Icosl/Nr2f2/Cd74/Bmper
Fibro1	female	upregulated	GO:0002694	regulation of leukocyte activation	6/44	6.30655	0.000350191	0.00678202	H2-Eb1/H2-Ab1/H2-Aa/Icosl/Hspb1/Cd74
Fibro1	female	upregulated	GO:0002376	immune system process	13/44	2.86197	0.00035163	0.00678202	C3/Apoe/Cxcl14/Ppl/H2-Eb1/H2-Ab1/H2-Aa/Adm/Icosl/C1s1/Hspb1/C1qb/Cd74
Fibro1	female	upregulated	GO:1900452	regulation of long-term synaptic depression	2/44	69.1507	0.000380922	0.00718188	Ppp1r9a/Penk
Fibro1	female	upregulated	GO:1902430	negative regulation of amyloid-beta formation	2/44	69.1507	0.000380922	0.00718188	Apoe/Spon1
Fibro1	female	upregulated	GO:0009893	positive regulation of metabolic process	15/44	2.54165	0.00039201	0.00725119	C3/Apoe/G0s2/Wnt11/Epm2a/Glis3/Zkscan17/Ptgfr/Icosl/Slc24a3/Nr2f2/Angptl4/Hspb1/Spon1/Cd74
Fibro1	female	upregulated	GO:0048870	cell motility	10/44	3.52999	0.000393241	0.00725119	Apoe/Cxcl14/Wnt11/Nrp2/Nr2f2/Atp8a1/Hspb1/Arhgap24/Cd74/Bmper
Fibro1	female	upregulated	GO:0010557	positive regulation of macromolecule biosynthetic process	12/44	2.99855	0.000414899	0.00756739	C3/Apoe/Wnt11/Glis3/Zkscan17/Ptgfr/Icosl/Slc24a3/Nr2f2/Hspb1/Spon1/Cd74
Fibro1	female	upregulated	GO:0090083	regulation of inclusion body assembly	2/44	65.6932	0.000422837	0.00761733	Apoe/Dnajb1
Fibro1	female	upregulated	GO:0043542	endothelial cell migration	4/44	11.3264	0.000426716	0.00761733	Apoe/Nr2f2/Hspb1/Bmper
Fibro1	female	upregulated	GO:0050867	positive regulation of cell activation	5/44	7.80204	0.000435572	0.00769357	H2-Eb1/H2-Ab1/H2-Aa/Icosl/Cd74
Fibro1	female	upregulated	GO:0051094	positive regulation of developmental process	9/44	3.83423	0.000444692	0.00777285	C3/Apoe/Mme/Ppp1r9a/H2-Aa/Adm/Hspb1/Cd74/Bmper
Fibro1	female	upregulated	GO:0002577	regulation of antigen processing and presentation	2/44	62.5649	0.000466894	0.00784237	H2-Ab1/Cd74
Fibro1	female	upregulated	GO:0035641	locomotory exploration behavior	2/44	62.5649	0.000466894	0.00784237	Apoe/Penk
Fibro1	female	upregulated	GO:0043116	negative regulation of vascular permeability	2/44	62.5649	0.000466894	0.00784237	Apoe/Adm
Fibro1	female	upregulated	GO:0042110	T cell activation	6/44	5.97211	0.000467364	0.00784237	H2-Eb1/H2-Ab1/H2-Aa/Icosl/Hspb1/Cd74
Fibro1	female	upregulated	GO:0070374	positive regulation of ERK1 and ERK2 cascade	4/44	10.9489	0.000484817	0.00805469	C3/Apoe/Cd74/Bmper
Fibro1	female	upregulated	GO:0050866	negative regulation of cell activation	4/44	10.9034	0.000492456	0.00810139	Apoe/H2-Aa/Hspb1/Cd74
Fibro1	female	upregulated	GO:1902992	negative regulation of amyloid precursor protein catabolic process	2/44	59.7211	0.000513087	0.00830636	Apoe/Spon1
Fibro1	female	upregulated	GO:0001775	cell activation	8/44	4.22125	0.000514816	0.00830636	Apoe/H2-Eb1/H2-Ab1/H2-Aa/Icosl/Hspb1/Cd74/Bmper
Fibro1	female	upregulated	GO:0010632	regulation of epithelial cell migration	4/44	10.5109	0.000565123	0.0090312	Apoe/Nr2f2/Hspb1/Bmper
Fibro1	female	upregulated	GO:0010468	regulation of gene expression	17/44	2.25158	0.000583563	0.00912078	C3/Apoe/Ppl/Wnt11/Epm2a/Glis3/Tmpo/Zkscan17/Ptgfr/Zscan22/Icosl/Slc24a3/Nr2f2/Hspb1/Dnajb1/Spon1/Cd74
Fibro1	female	upregulated	GO:0031328	positive regulation of cellular biosynthetic process	12/44	2.88761	0.000584608	0.00912078	C3/Apoe/Wnt11/Glis3/Zkscan17/Ptgfr/Icosl/Slc24a3/Nr2f2/Hspb1/Spon1/Cd74
Fibro1	female	upregulated	GO:0048646	anatomical structure formation involved in morphogenesis	8/44	4.13815	0.000587034	0.00912078	C3/Wnt11/Adm/Nrp2/Angptl4/Hspb1/Arhgap24/Bmper
Fibro1	female	upregulated	GO:0009891	positive regulation of biosynthetic process	12/44	2.8583	0.000640971	0.00986743	C3/Apoe/Wnt11/Glis3/Zkscan17/Ptgfr/Icosl/Slc24a3/Nr2f2/Hspb1/Spon1/Cd74
Fibro1	female	upregulated	GO:0042981	regulation of apoptotic process	9/44	3.59853	0.000703741	0.0106781	Apoe/G0s2/Wnt11/Adm/Lifr/Ptgfr/Angptl4/Hspb1/Cd74
Fibro1	female	upregulated	GO:0007166	cell surface receptor signaling pathway	12/44	2.8245	0.000713262	0.0106781	C3/Apoe/G0s2/Wnt11/Epm2a/Ppp1r9a/Lifr/Nrp2/Icosl/Hspb1/Cd74/Bmper
Fibro1	female	upregulated	GO:0150146	cell junction disassembly	2/44	50.5332	0.000719089	0.0106781	C3/C1qb
Fibro1	female	upregulated	GO:1902993	positive regulation of amyloid precursor protein catabolic process	2/44	50.5332	0.000719089	0.0106781	Apoe/Spon1
Fibro1	female	upregulated	GO:0010628	positive regulation of gene expression	8/44	3.97238	0.00076754	0.0112977	C3/Wnt11/Ptgfr/Icosl/Slc24a3/Hspb1/Spon1/Cd74
Fibro1	female	upregulated	GO:0060429	epithelium development	8/44	3.92491	0.000830092	0.0120749	C3/Ppl/Wnt11/Tmem94/Adm/Nr2f2/Arhgap24/Bmper
Fibro1	female	upregulated	GO:0070841	inclusion body assembly	2/44	46.9237	0.000834739	0.0120749	Apoe/Dnajb1
Fibro1	female	upregulated	GO:0043067	regulation of programmed cell death	9/44	3.48813	0.000879241	0.01261	Apoe/G0s2/Wnt11/Adm/Lifr/Ptgfr/Angptl4/Hspb1/Cd74
Fibro1	female	upregulated	GO:1905954	positive regulation of lipid localization	3/44	15.6412	0.000940021	0.0133674	C3/Apoe/Atp8a1
Fibro1	female	upregulated	GO:0009968	negative regulation of signal transduction	8/44	3.8389	0.000958481	0.0135154	Apoe/Wnt11/Epm2a/Adm/Hspb1/Arhgap24/Cd74/Bmper
Fibro1	female	upregulated	GO:0048699	generation of neurons	9/44	3.42152	0.00100816	0.0140974	C3/Apoe/Wnt11/Ppp1r9a/Adm/Lifr/Nrp2/Nr2f2/Hspb1
Fibro1	female	upregulated	GO:0051085	chaperone cofactor-dependent protein refolding	2/44	39.814	0.00116036	0.0160917	Dnajb1/Cd74
Fibro1	female	upregulated	GO:0099175	regulation of postsynapse organization	3/44	14.1784	0.0012476	0.0171411	Apoe/Ppp1r9a/Nrp2
Fibro1	female	upregulated	GO:0045765	regulation of angiogenesis	4/44	8.47654	0.00125647	0.0171411	C3/Adm/Hspb1/Bmper
Fibro1	female	upregulated	GO:0051604	protein maturation	5/44	6.13955	0.00127661	0.0172754	Mme/Hspb1/Dnajb1/Spon1/Cd74
Fibro1	female	upregulated	GO:0045785	positive regulation of cell adhesion	5/44	6.11668	0.00129782	0.017422	H2-Eb1/H2-Ab1/H2-Aa/Icosl/Cd74
Fibro1	female	upregulated	GO:1901342	regulation of vasculature development	4/44	8.28936	0.0013639	0.0181083	C3/Adm/Hspb1/Bmper
Fibro1	female	upregulated	GO:0007399	nervous system development	11/44	2.79437	0.00137054	0.0181083	C3/Apoe/Wnt11/Mme/Epm2a/Ppp1r9a/Adm/Lifr/Nrp2/Nr2f2/Hspb1
Fibro1	female	upregulated	GO:0030336	negative regulation of cell migration	4/44	8.23739	0.00139574	0.0182973	Apoe/Wnt11/Nr2f2/Cd74
Fibro1	female	upregulated	GO:0042127	regulation of cell population proliferation	9/44	3.25931	0.00141824	0.0184482	Apoe/Wnt11/H2-Aa/Adm/Lifr/Ptgfr/Icosl/Nr2f2/Cd74
Fibro1	female	upregulated	GO:0001933	negative regulation of protein phosphorylation	4/44	8.06051	0.00151127	0.0189015	Apoe/Epm2a/Nr2f2/Hspb1
Fibro1	female	upregulated	GO:0051084	'de novo' post-translational protein folding	2/44	34.5754	0.00153751	0.0189015	Dnajb1/Cd74
Fibro1	female	upregulated	GO:0070328	triglyceride homeostasis	2/44	34.5754	0.00153751	0.0189015	Apoe/Angptl4
Fibro1	female	upregulated	GO:0034097	response to cytokine	7/44	4.04088	0.00154125	0.0189015	H2-Eb1/H2-Ab1/Mme/H2-Aa/Lifr/Nrp2/Cd74
Fibro1	female	upregulated	GO:0141124	intracellular signaling cassette	9/44	3.21675	0.00155415	0.0189015	C3/Apoe/Sgcd/Ppp1r9a/Ptgfr/Hspb1/Arhgap24/Cd74/Bmper
Fibro1	female	upregulated	GO:0001819	positive regulation of cytokine production	5/44	5.86546	0.00156104	0.0189015	C3/Wnt11/Icosl/Hspb1/Cd74
Fibro1	female	upregulated	GO:0010631	epithelial cell migration	4/44	7.98701	0.00156277	0.0189015	Apoe/Nr2f2/Hspb1/Bmper
Fibro1	female	upregulated	GO:0031325	positive regulation of cellular metabolic process	13/44	2.44422	0.0015784	0.0189015	C3/Apoe/Wnt11/Epm2a/Glis3/Zkscan17/Ptgfr/Icosl/Slc24a3/Nr2f2/Hspb1/Spon1/Cd74
Fibro1	female	upregulated	GO:0090132	epithelium migration	4/44	7.93875	0.00159777	0.0189015	Apoe/Nr2f2/Hspb1/Bmper
Fibro1	female	upregulated	GO:2000146	negative regulation of cell motility	4/44	7.91484	0.00161548	0.0189015	Apoe/Wnt11/Nr2f2/Cd74
Fibro1	female	upregulated	GO:0006458	'de novo' protein folding	2/44	33.6888	0.00161905	0.0189015	Dnajb1/Cd74
Fibro1	female	upregulated	GO:0055090	acylglycerol homeostasis	2/44	33.6888	0.00161905	0.0189015	Apoe/Angptl4
Fibro1	female	upregulated	GO:0060292	long-term synaptic depression	2/44	33.6888	0.00161905	0.0189015	Ppp1r9a/Penk
Fibro1	female	upregulated	GO:1902003	regulation of amyloid-beta formation	2/44	33.6888	0.00161905	0.0189015	Apoe/Spon1
Fibro1	female	upregulated	GO:0030155	regulation of cell adhesion	6/44	4.69237	0.00162847	0.0189015	H2-Eb1/H2-Ab1/H2-Aa/Icosl/Hspb1/Cd74
Fibro1	female	upregulated	GO:0090130	tissue migration	4/44	7.89107	0.00163332	0.0189015	Apoe/Nr2f2/Hspb1/Bmper
Fibro1	female	upregulated	GO:0050808	synapse organization	5/44	5.78285	0.00166122	0.0189739	C3/Apoe/Ppp1r9a/Nrp2/C1qb
Fibro1	female	upregulated	GO:0007611	learning or memory	4/44	7.84396	0.00166942	0.0189739	Apoe/Mme/Epm2a/Atp8a1
Fibro1	female	upregulated	GO:0061844	antimicrobial humoral immune response mediated by antimicrobial peptide	3/44	12.7974	0.0016735	0.0189739	Cxcl14/Ppl/Adm
Fibro1	female	upregulated	GO:0034330	cell junction organization	6/44	4.64263	0.00171874	0.019356	C3/Apoe/Wnt11/Ppp1r9a/Nrp2/C1qb
Fibro1	female	upregulated	GO:0035556	intracellular signal transduction	11/44	2.69838	0.00181879	0.020095	C3/Apoe/Sgcd/Wnt11/Epm2a/Ppp1r9a/Ptgfr/Hspb1/Arhgap24/Cd74/Bmper
Fibro1	female	upregulated	GO:0070372	regulation of ERK1 and ERK2 cascade	4/44	7.66101	0.00181937	0.020095	C3/Apoe/Cd74/Bmper
Fibro1	female	upregulated	GO:1902532	negative regulation of intracellular signal transduction	5/44	5.66321	0.00182029	0.020095	Apoe/Epm2a/Hspb1/Arhgap24/Cd74
Fibro1	female	upregulated	GO:0007155	cell adhesion	8/44	3.45073	0.00189317	0.020763	H2-Eb1/H2-Ab1/Col6a6/H2-Aa/Icosl/Hspb1/Spon1/Cd74
Fibro1	female	upregulated	GO:0050868	negative regulation of T cell activation	3/44	12.1654	0.00193356	0.0209784	H2-Aa/Hspb1/Cd74
Fibro1	female	upregulated	GO:0042326	negative regulation of phosphorylation	4/44	7.5293	0.00193781	0.0209784	Apoe/Epm2a/Nr2f2/Hspb1
Fibro1	female	upregulated	GO:0043086	negative regulation of catalytic activity	5/44	5.52044	0.00203455	0.0215729	Apoe/Epm2a/Nr2f2/Angptl4/Hspb1
Fibro1	female	upregulated	GO:0043549	regulation of kinase activity	5/44	5.52044	0.00203455	0.0215729	Apoe/Epm2a/Nr2f2/Hspb1/Cd74
Fibro1	female	upregulated	GO:0045834	positive regulation of lipid metabolic process	3/44	11.9442	0.00203721	0.0215729	Apoe/Angptl4/Cd74
Fibro1	female	upregulated	GO:0035886	vascular associated smooth muscle cell differentiation	2/44	29.8605	0.00205701	0.0215729	C3/Adm
Fibro1	female	upregulated	GO:0038084	vascular endothelial growth factor signaling pathway	2/44	29.8605	0.00205701	0.0215729	Nrp2/Hspb1
Fibro1	female	upregulated	GO:0065009	regulation of molecular function	10/44	2.84509	0.00207047	0.0215792	Apoe/Wnt11/Epm2a/Nr2f2/Angptl4/Hspb1/Arhgap24/Dnajb1/Spon1/Cd74
Fibro1	female	upregulated	GO:0050921	positive regulation of chemotaxis	3/44	11.7309	0.00214426	0.0221394	Cxcl14/Hspb1/Cd74
Fibro1	female	upregulated	GO:0035640	exploration behavior	2/44	29.197	0.00215061	0.0221394	Apoe/Penk
Fibro1	female	upregulated	GO:1902991	regulation of amyloid precursor protein catabolic process	2/44	28.5623	0.0022462	0.0229545	Apoe/Spon1
Fibro1	female	upregulated	GO:0040013	negative regulation of locomotion	4/44	7.21903	0.00225715	0.0229545	Apoe/Wnt11/Nr2f2/Cd74
Fibro1	female	upregulated	GO:0006457	protein folding	3/44	11.4581	0.00229236	0.0231721	Hspb1/Dnajb1/Cd74
Fibro1	female	upregulated	GO:0001937	negative regulation of endothelial cell proliferation	2/44	27.9545	0.00234376	0.0235499	Apoe/Nr2f2
Fibro1	female	upregulated	GO:0001935	endothelial cell proliferation	3/44	11.2617	0.0024075	0.0238664	Apoe/Nr2f2/Bmper
Fibro1	female	upregulated	GO:0002821	positive regulation of adaptive immune response	3/44	11.2617	0.0024075	0.0238664	C3/H2-Ab1/Cd74
Fibro1	female	upregulated	GO:0070371	ERK1 and ERK2 cascade	4/44	7.08282	0.00241793	0.0238664	C3/Apoe/Cd74/Bmper
Fibro1	female	upregulated	GO:0098609	cell-cell adhesion	6/44	4.31719	0.00247567	0.0242934	H2-Eb1/H2-Ab1/H2-Aa/Icosl/Hspb1/Cd74
Fibro1	female	upregulated	GO:0050890	cognition	4/44	6.98864	0.0025375	0.0244694	Apoe/Mme/Epm2a/Atp8a1
Fibro1	female	upregulated	GO:0034205	amyloid-beta formation	2/44	26.8135	0.00254482	0.0244694	Apoe/Spon1
Fibro1	female	upregulated	GO:0043114	regulation of vascular permeability	2/44	26.8135	0.00254482	0.0244694	Apoe/Adm
Fibro1	female	upregulated	GO:0019216	regulation of lipid metabolic process	4/44	6.9701	0.00256189	0.0244694	C3/Apoe/Angptl4/Cd74
Fibro1	female	upregulated	GO:1903038	negative regulation of leukocyte cell-cell adhesion	3/44	11.01	0.00256652	0.0244694	H2-Aa/Hspb1/Cd74
Fibro1	female	upregulated	GO:0046649	lymphocyte activation	6/44	4.27969	0.00258558	0.0245119	H2-Eb1/H2-Ab1/H2-Aa/Icosl/Hspb1/Cd74
Fibro1	female	upregulated	GO:0050790	regulation of catalytic activity	8/44	3.25617	0.00271955	0.0256371	Apoe/Wnt11/Epm2a/Nr2f2/Angptl4/Hspb1/Arhgap24/Cd74
Fibro1	female	upregulated	GO:0006469	negative regulation of protein kinase activity	3/44	10.6529	0.002817	0.0263391	Apoe/Nr2f2/Hspb1
Fibro1	female	upregulated	GO:2000026	regulation of multicellular organismal development	8/44	3.23612	0.00282541	0.0263391	C3/Apoe/Mme/H2-Aa/Adm/Hspb1/Cd74/Bmper
Fibro1	female	upregulated	GO:0022603	regulation of anatomical structure morphogenesis	6/44	4.17984	0.0029069	0.026949	C3/Apoe/Ppp1r9a/Adm/Hspb1/Bmper
Fibro1	female	upregulated	GO:0002920	regulation of humoral immune response	2/44	24.7899	0.00297046	0.0271675	C3/Ppl
Fibro1	female	upregulated	GO:0090207	regulation of triglyceride metabolic process	2/44	24.7899	0.00297046	0.0271675	C3/Apoe
Fibro1	female	upregulated	GO:0030182	neuron differentiation	8/44	3.20846	0.00297904	0.0271675	C3/Apoe/Wnt11/Ppp1r9a/Adm/Lifr/Nrp2/Hspb1
Fibro1	female	upregulated	GO:0048167	regulation of synaptic plasticity	4/44	6.61896	0.00308433	0.0279757	Apoe/Mme/Ppp1r9a/Penk
Fibro1	female	upregulated	GO:0048468	cell development	12/44	2.38307	0.00311197	0.0280657	C3/Apoe/Sgcd/H2-Ab1/Mme/Ppp1r9a/H2-Aa/Adm/Lifr/Nrp2/Hspb1/Cd74
Fibro1	female	upregulated	GO:1905952	regulation of lipid localization	3/44	10.2646	0.00312771	0.0280657	C3/Apoe/Atp8a1
Fibro1	female	upregulated	GO:0045580	regulation of T cell differentiation	3/44	10.2114	0.00317374	0.0280687	H2-Aa/Hspb1/Cd74
Fibro1	female	upregulated	GO:0009617	response to bacterium	6/44	4.10155	0.00319145	0.0280687	C3/Ppl/Adm/Ptgfr/Penk/Lyz2
Fibro1	female	upregulated	GO:0051241	negative regulation of multicellular organismal process	7/44	3.55098	0.00319457	0.0280687	Apoe/Wnt11/H2-Aa/Adm/Nr2f2/Hspb1/Cd74
Fibro1	female	upregulated	GO:0045581	negative regulation of T cell differentiation	2/44	23.8884	0.00319494	0.0280687	Hspb1/Cd74
Fibro1	female	upregulated	GO:0007423	sensory organ development	5/44	4.94678	0.00326509	0.0285356	C3/Cxcl14/Nhs/C1qb/Bmper
Fibro1	female	upregulated	GO:0051250	negative regulation of lymphocyte activation	3/44	10.004	0.00336204	0.0292306	H2-Aa/Hspb1/Cd74
Fibro1	female	upregulated	GO:0006915	apoptotic process	9/44	2.86592	0.00341588	0.029491	Apoe/G0s2/Wnt11/Adm/Lifr/Ptgfr/Angptl4/Hspb1/Cd74
Fibro1	female	upregulated	GO:0010596	negative regulation of endothelial cell migration	2/44	23.0502	0.00342714	0.029491	Apoe/Nr2f2
Fibro1	female	upregulated	GO:0033673	negative regulation of kinase activity	3/44	9.90349	0.00345871	0.0296108	Apoe/Nr2f2/Hspb1
Fibro1	female	upregulated	GO:0007507	heart development	5/44	4.87338	0.00348005	0.0296423	Sgcd/Wnt11/Tmem94/Adm/Nrp2
Fibro1	female	upregulated	GO:0010647	positive regulation of cell communication	9/44	2.85209	0.00352801	0.0297487	C3/Apoe/G0s2/Wnt11/Mme/Ppp1r9a/Myrip/Cd74/Bmper
Fibro1	female	upregulated	GO:0023056	positive regulation of signaling	9/44	2.85209	0.00352801	0.0297487	C3/Apoe/G0s2/Wnt11/Mme/Ppp1r9a/Myrip/Cd74/Bmper
Fibro1	female	upregulated	GO:0001662	behavioral fear response	2/44	22.6528	0.00354612	0.0297519	Apoe/Penk
Fibro1	female	upregulated	GO:0002209	behavioral defense response	2/44	22.2689	0.00366701	0.0306131	Apoe/Penk
Fibro1	female	upregulated	GO:0010563	negative regulation of phosphorus metabolic process	4/44	6.27143	0.00373856	0.030903	Apoe/Epm2a/Nr2f2/Hspb1
Fibro1	female	upregulated	GO:0045936	negative regulation of phosphate metabolic process	4/44	6.27143	0.00373856	0.030903	Apoe/Epm2a/Nr2f2/Hspb1
Fibro1	female	upregulated	GO:0002440	production of molecular mediator of immune response	4/44	6.21212	0.00386689	0.0318071	Ppl/H2-Ab1/Icosl/Cd74
Fibro1	female	upregulated	GO:0035924	cellular response to vascular endothelial growth factor stimulus	2/44	21.5387	0.00391449	0.031886	Nrp2/Hspb1
Fibro1	female	upregulated	GO:0042987	amyloid precursor protein catabolic process	2/44	21.5387	0.00391449	0.031886	Apoe/Spon1
Fibro1	female	upregulated	GO:0048666	neuron development	7/44	3.39876	0.0040675	0.0328708	C3/Apoe/Ppp1r9a/Adm/Lifr/Nrp2/Hspb1
Fibro1	female	upregulated	GO:0051048	negative regulation of secretion	3/44	9.34026	0.00407457	0.0328708	Apoe/Ppp1r9a/Cd74
Fibro1	female	upregulated	GO:0043066	negative regulation of apoptotic process	6/44	3.89485	0.00411173	0.0330119	Apoe/Lifr/Ptgfr/Angptl4/Hspb1/Cd74
Fibro1	female	upregulated	GO:0051338	regulation of transferase activity	5/44	4.679	0.00413625	0.0330506	Apoe/Epm2a/Nr2f2/Hspb1/Cd74
Fibro1	female	upregulated	GO:0045620	negative regulation of lymphocyte differentiation	2/44	20.5291	0.00429991	0.0341955	Hspb1/Cd74
Fibro1	female	upregulated	GO:0012501	programmed cell death	9/44	2.75764	0.00441089	0.034753	Apoe/G0s2/Wnt11/Adm/Lifr/Ptgfr/Angptl4/Hspb1/Cd74
Fibro1	female	upregulated	GO:0008219	cell death	9/44	2.75636	0.00442447	0.034753	Apoe/G0s2/Wnt11/Adm/Lifr/Ptgfr/Angptl4/Hspb1/Cd74
Fibro1	female	upregulated	GO:0042596	fear response	2/44	20.2133	0.00443214	0.034753	Apoe/Penk
Fibro1	female	upregulated	GO:0060999	positive regulation of dendritic spine development	2/44	19.907	0.00456625	0.035638	Apoe/Ppp1r9a
Fibro1	female	upregulated	GO:0002695	negative regulation of leukocyte activation	3/44	8.91763	0.0046357	0.0360125	H2-Aa/Hspb1/Cd74
Fibro1	female	upregulated	GO:0019730	antimicrobial humoral response	3/44	8.87746	0.00469425	0.0362543	Cxcl14/Ppl/Adm
Fibro1	female	upregulated	GO:0003002	regionalization	4/44	5.86546	0.00473738	0.0362543	C3/Wnt11/Nrp2/Nr2f2
Fibro1	female	upregulated	GO:0043069	negative regulation of programmed cell death	6/44	3.78272	0.00473805	0.0362543	Apoe/Lifr/Ptgfr/Angptl4/Hspb1/Cd74
Fibro1	female	upregulated	GO:0019722	calcium-mediated signaling	3/44	8.83765	0.00475325	0.0362543	Sgcd/Ppp1r9a/Ptgfr
Fibro1	female	upregulated	GO:0046890	regulation of lipid biosynthetic process	3/44	8.79819	0.0048127	0.0365417	C3/Apoe/Cd74
Fibro1	female	upregulated	GO:0048839	inner ear development	3/44	8.75909	0.0048726	0.0368298	Cxcl14/C1qb/Bmper
Fibro1	female	upregulated	GO:0031400	negative regulation of protein modification process	4/44	5.80072	0.00492607	0.0369988	Apoe/Epm2a/Nr2f2/Hspb1
Fibro1	female	upregulated	GO:0001932	regulation of protein phosphorylation	6/44	3.75032	0.00493905	0.0369988	C3/Apoe/Epm2a/Nr2f2/Hspb1/Cd74
Fibro1	female	upregulated	GO:0045619	regulation of lymphocyte differentiation	3/44	8.68192	0.00499375	0.0372423	H2-Aa/Hspb1/Cd74
Fibro1	female	upregulated	GO:1902531	regulation of intracellular signal transduction	8/44	2.9311	0.00515797	0.0381666	C3/Apoe/Wnt11/Epm2a/Hspb1/Arhgap24/Cd74/Bmper
Fibro1	female	upregulated	GO:0050804	modulation of chemical synaptic transmission	5/44	4.43873	0.00516318	0.0381666	Apoe/Prepl/Mme/Ppp1r9a/Penk
Fibro1	female	upregulated	GO:0099177	regulation of trans-synaptic signaling	5/44	4.43274	0.00519244	0.0382146	Apoe/Prepl/Mme/Ppp1r9a/Penk
Fibro1	female	upregulated	GO:0010604	positive regulation of macromolecule metabolic process	12/44	2.23446	0.00528409	0.0386452	C3/Apoe/Wnt11/Glis3/Zkscan17/Ptgfr/Icosl/Slc24a3/Nr2f2/Hspb1/Spon1/Cd74
Fibro1	female	upregulated	GO:0048585	negative regulation of response to stimulus	8/44	2.91808	0.00529702	0.0386452	Apoe/Wnt11/Epm2a/Adm/Hspb1/Arhgap24/Cd74/Bmper
Fibro1	female	upregulated	GO:0051128	regulation of cellular component organization	10/44	2.49594	0.00534474	0.0388246	C3/Apoe/Wnt11/Epm2a/Ppp1r9a/Nrp2/Atp8a1/Hspb1/Arhgap24/Dnajb1
Fibro1	female	upregulated	GO:0051348	negative regulation of transferase activity	3/44	8.45835	0.00536811	0.0388262	Apoe/Nr2f2/Hspb1
Fibro1	female	upregulated	GO:0006935	chemotaxis	4/44	5.65103	0.00539947	0.0388854	Cxcl14/Nrp2/Hspb1/Cd74
Fibro1	female	upregulated	GO:0042330	taxis	4/44	5.62682	0.00548123	0.0393056	Cxcl14/Nrp2/Hspb1/Cd74
Fibro1	female	upregulated	GO:0002381	immunoglobulin production involved in immunoglobulin-mediated immune response	2/44	17.9981	0.00555687	0.039543	H2-Ab1/Icosl
Fibro1	female	upregulated	GO:0022408	negative regulation of cell-cell adhesion	3/44	8.35083	0.00556146	0.039543	H2-Aa/Hspb1/Cd74
Fibro1	female	upregulated	GO:0010033	response to organic substance	11/44	2.33331	0.00565035	0.0398866	Apoe/H2-Eb1/H2-Ab1/Mme/H2-Aa/Adm/Lifr/Ptgfr/Nrp2/Hspb1/Cd74
Fibro1	female	upregulated	GO:0007267	cell-cell signaling	8/44	2.88603	0.00565734	0.0398866	Apoe/Prepl/Wnt11/Mme/Epm2a/Ppp1r9a/Penk/Myrip
Fibro1	female	upregulated	GO:0010976	positive regulation of neuron projection development	3/44	8.24601	0.00575897	0.0404333	Apoe/Ppp1r9a/Hspb1
Fibro1	female	upregulated	GO:0010633	negative regulation of epithelial cell migration	2/44	17.5182	0.00585641	0.0407762	Apoe/Nr2f2
Fibro1	female	upregulated	GO:0050805	negative regulation of synaptic transmission	2/44	17.5182	0.00585641	0.0407762	Ppp1r9a/Penk
Fibro1	female	upregulated	GO:0061061	muscle structure development	5/44	4.26026	0.00612628	0.0424789	C3/Cxcl14/Sgcd/Adm/Nr2f2
Fibro1	female	upregulated	GO:0042982	amyloid precursor protein metabolic process	2/44	17.0632	0.00616321	0.0425591	Apoe/Spon1
Fibro1	female	upregulated	GO:0050920	regulation of chemotaxis	3/44	8.01136	0.00623609	0.0428859	Cxcl14/Hspb1/Cd74
Fibro1	female	upregulated	GO:0008285	negative regulation of cell population proliferation	5/44	4.23281	0.00629273	0.0430988	Apoe/Wnt11/H2-Aa/Adm/Nr2f2
Fibro1	female	upregulated	GO:0040007	growth	6/44	3.56061	0.00633472	0.04321	C3/Apoe/Wnt11/Epm2a/Adm/Nrp2
Fibro1	female	upregulated	GO:0051049	regulation of transport	8/44	2.82855	0.00637353	0.0432987	C3/Apoe/Prepl/Epm2a/Ppp1r9a/Atp8a1/Myrip/Cd74
Fibro1	female	upregulated	GO:0032879	regulation of localization	9/44	2.60343	0.00641785	0.0433193	C3/Apoe/Prepl/Epm2a/Ppp1r9a/Atp8a1/Myrip/Cd74/Bmper
Fibro1	female	upregulated	GO:0051046	regulation of secretion	5/44	4.2111	0.00642819	0.0433193	Apoe/Prepl/Ppp1r9a/Myrip/Cd74
Fibro1	female	upregulated	GO:0030098	lymphocyte differentiation	4/44	5.36271	0.00648193	0.0435067	H2-Ab1/H2-Aa/Hspb1/Cd74
Fibro1	female	upregulated	GO:0007389	pattern specification process	4/44	5.35179	0.00652801	0.0436414	C3/Wnt11/Nrp2/Nr2f2
Fibro1	female	upregulated	GO:0045321	leukocyte activation	6/44	3.53189	0.00658347	0.0438375	H2-Eb1/H2-Ab1/H2-Aa/Icosl/Hspb1/Cd74
Fibro1	female	upregulated	GO:0002819	regulation of adaptive immune response	3/44	7.78971	0.00673623	0.0446774	C3/H2-Ab1/Cd74
Fibro1	female	upregulated	GO:0050793	regulation of developmental process	10/44	2.41164	0.00679659	0.0449003	C3/Apoe/Cxcl14/Mme/Ppp1r9a/H2-Aa/Adm/Hspb1/Cd74/Bmper
Fibro1	female	upregulated	GO:0099173	postsynapse organization	3/44	7.72861	0.00688339	0.0452954	Apoe/Ppp1r9a/Nrp2
Fibro1	female	upregulated	GO:0032092	positive regulation of protein binding	2/44	16.0227	0.00696166	0.0456315	Apoe/Spon1
Fibro1	female	upregulated	GO:0065008	regulation of biological quality	11/44	2.26599	0.00703522	0.0459343	Apoe/Mme/Ppp1r9a/Adm/Ptgfr/Nrp2/Penk/Nr2f2/Atp8a1/Myrip/Cd74
Fibro1	female	upregulated	GO:0043583	ear development	3/44	7.63874	0.00710772	0.0462277	Cxcl14/C1qb/Bmper
Fibro1	female	upregulated	GO:0042325	regulation of phosphorylation	6/44	3.46666	0.00719166	0.0465931	C3/Apoe/Epm2a/Nr2f2/Hspb1/Cd74
Fibro1	female	upregulated	GO:0048844	artery morphogenesis	2/44	15.6412	0.0072935	0.0468908	Apoe/Wnt11
Fibro1	female	upregulated	GO:0051145	smooth muscle cell differentiation	2/44	15.6412	0.0072935	0.0468908	C3/Adm
Fibro1	female	upregulated	GO:0060291	long-term synaptic potentiation	3/44	7.55094	0.00733636	0.0469863	Apoe/Mme/Ppp1r9a
Fibro1	female	upregulated	GO:0060411	cardiac septum morphogenesis	2/44	15.4572	0.00746207	0.0476097	Wnt11/Nrp2
Fibro1	female	upregulated	GO:0006468	protein phosphorylation	7/44	3.03133	0.00753373	0.0478848	C3/Apoe/Wnt11/Epm2a/Nr2f2/Hspb1/Cd74
Fibro1	female	upregulated	GO:0060998	regulation of dendritic spine development	2/44	15.2775	0.00763239	0.0483289	Apoe/Ppp1r9a
Fibro1	female	upregulated	GO:0007610	behavior	5/44	4.00568	0.00789807	0.0498232	Apoe/Mme/Epm2a/Penk/Atp8a1
Fibro1	female	downregulated	GO:0006695	cholesterol biosynthetic process	8/45	85.6444	4.30516e-14	4.40848e-11	Hmgcs1/Insig1/Fdft1/Msmo1/Cyp51/Fdps/Hmgcr/Hsd17b7
Fibro1	female	downregulated	GO:1902653	secondary alcohol biosynthetic process	8/45	85.6444	4.30516e-14	4.40848e-11	Hmgcs1/Insig1/Fdft1/Msmo1/Cyp51/Fdps/Hmgcr/Hsd17b7
Fibro1	female	downregulated	GO:0016126	sterol biosynthetic process	8/45	77.8586	9.59832e-14	6.55245e-11	Hmgcs1/Insig1/Fdft1/Msmo1/Cyp51/Fdps/Hmgcr/Hsd17b7
Fibro1	female	downregulated	GO:0051239	regulation of multicellular organismal process	25/45	4.82377	9.75498e-13	4.99455e-10	Sparc/Postn/Loxl2/Hk2/Aspn/Thbs1/Pim1/Irf1/Nr4a1/Bhlhe40/Timp1/Col18a1/Cyp51/Egr2/Inhbb/Fdps/Il6/Homer1/Nr4a3/Nr4a2/Ccnd1/Hmgcr/Gadd45a/Spon2/Ldlr
Fibro1	female	downregulated	GO:0008203	cholesterol metabolic process	9/45	38.0329	1.82509e-12	6.50872e-10	Hmgcs1/Insig1/Fdft1/Msmo1/Cyp51/Fdps/Hmgcr/Hsd17b7/Ldlr
Fibro1	female	downregulated	GO:0010033	response to organic substance	24/45	4.97772	1.90685e-12	6.50872e-10	Postn/Hk2/Hmgcs1/Insig1/Thbs1/Pim1/Irf1/Socs3/Nr4a1/Timp1/Egr2/Inhbb/Il6/Homer1/Stx11/Nr4a3/Nr4a2/Ccnd1/Hmgcr/Nfkb2/Manf/Spon2/Sdf2l1/Ldlr
Fibro1	female	downregulated	GO:1902652	secondary alcohol metabolic process	9/45	35.25	3.63271e-12	9.82521e-10	Hmgcs1/Insig1/Fdft1/Msmo1/Cyp51/Fdps/Hmgcr/Hsd17b7/Ldlr
Fibro1	female	downregulated	GO:0016125	sterol metabolic process	9/45	35.0364	3.83797e-12	9.82521e-10	Hmgcs1/Insig1/Fdft1/Msmo1/Cyp51/Fdps/Hmgcr/Hsd17b7/Ldlr
Fibro1	female	downregulated	GO:0046165	alcohol biosynthetic process	8/45	35.9347	5.43844e-11	1.23755e-08	Hmgcs1/Insig1/Fdft1/Msmo1/Cyp51/Fdps/Hmgcr/Hsd17b7
Fibro1	female	downregulated	GO:1901617	organic hydroxy compound biosynthetic process	9/45	23.4049	1.42331e-10	2.8032e-08	Hmgcs1/Insig1/Fdft1/Msmo1/Cyp51/Fdps/Nr4a2/Hmgcr/Hsd17b7
Fibro1	female	downregulated	GO:0048731	system development	25/45	3.84631	1.50563e-10	2.8032e-08	Sparc/Postn/Loxl2/Hk2/Insig1/Thbs1/Pim1/Tnfaip2/Socs3/Nr4a1/Bhlhe40/Col18a1/Rab23/Egr2/Inhbb/Fdps/Il6/Nr4a3/Nr4a2/Ccnd1/Gadd45a/Nfkb2/Hsd17b7/Manf/Ldlr
Fibro1	female	downregulated	GO:0009653	anatomical structure morphogenesis	21/45	4.67881	3.10002e-10	5.2907e-08	Sparc/Postn/Loxl2/Hk2/Aspn/Insig1/Thbs1/Pim1/Tnfaip2/Socs3/Nr4a1/Col18a1/Rab23/Egr2/Il6/Nr4a3/Nr4a2/Gadd45a/Nfkb2/Meox1/Ldlr
Fibro1	female	downregulated	GO:0006694	steroid biosynthetic process	8/45	28.5481	3.42506e-10	5.39579e-08	Hmgcs1/Insig1/Fdft1/Msmo1/Cyp51/Fdps/Hmgcr/Hsd17b7
Fibro1	female	downregulated	GO:0048513	animal organ development	22/45	4.34944	3.78412e-10	5.53563e-08	Sparc/Loxl2/Aspn/Insig1/Thbs1/Pim1/Socs3/Nr4a1/Col18a1/Rab23/Egr2/Inhbb/Fdps/Il6/Homer1/Nr4a3/Nr4a2/Ccnd1/Hmgcr/Nfkb2/Hsd17b7/Meox1
Fibro1	female	downregulated	GO:1901615	organic hydroxy compound metabolic process	11/45	12.6173	7.32361e-10	9.99917e-08	Hmgcs1/Insig1/Fdft1/Msmo1/Slc16a10/Cyp51/Fdps/Nr4a2/Hmgcr/Hsd17b7/Ldlr
Fibro1	female	downregulated	GO:0009888	tissue development	18/45	5.38018	1.09937e-09	1.40187e-07	Postn/Loxl2/Aspn/Thbs1/Pim1/Socs3/Nr4a1/Col18a1/Rab23/Egr2/Fdps/Il6/Homer1/Nr4a3/Ccnd1/Hmgcr/Cst6/Meox1
Fibro1	female	downregulated	GO:0042221	response to chemical	25/45	3.50007	1.16366e-09	1.40187e-07	Postn/Loxl2/Hk2/Hmgcs1/Insig1/Thbs1/Pim1/Irf1/Socs3/Nr4a1/Timp1/Egr2/Inhbb/Il6/Homer1/Stx11/Nr4a3/Nr4a2/Ccnd1/Hmgcr/Nfkb2/Manf/Spon2/Sdf2l1/Ldlr
Fibro1	female	downregulated	GO:1901698	response to nitrogen compound	14/45	7.71241	1.44688e-09	1.64623e-07	Hmgcs1/Insig1/Thbs1/Irf1/Socs3/Nr4a1/Egr2/Inhbb/Homer1/Nr4a3/Nr4a2/Ccnd1/Sdf2l1/Ldlr
Fibro1	female	downregulated	GO:0006950	response to stress	23/45	3.71198	2.78355e-09	3.00037e-07	Loxl2/Hk2/Insig1/Thbs1/Irf1/Socs3/Nr4a1/Timp1/Adamts4/Rab23/Inhbb/Il6/Stx11/Nr4a3/Nr4a2/Ccnd1/Hmgcr/Gadd45a/Nfkb2/Manf/Spon2/Sdf2l1/Ldlr
Fibro1	female	downregulated	GO:0006066	alcohol metabolic process	9/45	16.3305	3.36615e-09	3.30116e-07	Hmgcs1/Insig1/Fdft1/Msmo1/Cyp51/Fdps/Hmgcr/Hsd17b7/Ldlr
Fibro1	female	downregulated	GO:0009719	response to endogenous stimulus	16/45	5.90651	3.38497e-09	3.30116e-07	Sparc/Aspn/Hmgcs1/Insig1/Thbs1/Irf1/Socs3/Nr4a1/Timp1/Egr2/Inhbb/Il6/Nr4a3/Nr4a2/Ccnd1/Ldlr
Fibro1	female	downregulated	GO:0010243	response to organonitrogen compound	13/45	8.08358	3.63183e-09	3.38091e-07	Hmgcs1/Insig1/Irf1/Socs3/Nr4a1/Egr2/Inhbb/Homer1/Nr4a3/Nr4a2/Ccnd1/Sdf2l1/Ldlr
Fibro1	female	downregulated	GO:0008202	steroid metabolic process	9/45	16.0583	3.89611e-09	3.46923e-07	Hmgcs1/Insig1/Fdft1/Msmo1/Cyp51/Fdps/Hmgcr/Hsd17b7/Ldlr
Fibro1	female	downregulated	GO:0048646	anatomical structure formation involved in morphogenesis	14/45	7.08084	4.32413e-09	3.68993e-07	Sparc/Loxl2/Hk2/Thbs1/Pim1/Tnfaip2/Nr4a1/Col18a1/Rab23/Egr2/Nr4a3/Gadd45a/Nfkb2/Meox1
Fibro1	female	downregulated	GO:1901700	response to oxygen-containing compound	16/45	5.54932	8.24849e-09	6.57868e-07	Postn/Insig1/Thbs1/Pim1/Irf1/Socs3/Nr4a1/Egr2/Inhbb/Il6/Homer1/Nr4a3/Nr4a2/Hmgcr/Spon2/Ldlr
Fibro1	female	downregulated	GO:0045444	fat cell differentiation	8/45	19.0321	8.35184e-09	6.57868e-07	Insig1/Pim1/Nr4a1/Egr2/Inhbb/Nr4a3/Nr4a2/Ccnd1
Fibro1	female	downregulated	GO:1901701	cellular response to oxygen-containing compound	14/45	6.37778	1.62782e-08	1.18618e-06	Postn/Insig1/Thbs1/Pim1/Irf1/Socs3/Nr4a1/Inhbb/Il6/Nr4a3/Nr4a2/Hmgcr/Spon2/Ldlr
Fibro1	female	downregulated	GO:0030154	cell differentiation	24/45	3.22848	1.67965e-08	1.18618e-06	Postn/Loxl2/Insig1/Pim1/Irf1/Tnfaip2/Socs3/Nr4a1/Trp53inp2/Bhlhe40/Col18a1/Cyp51/Egr2/Inhbb/Fdps/Il6/Homer1/Nr4a3/Nr4a2/Ccnd1/Nfkb2/Hsd17b7/Manf/Ldlr
Fibro1	female	downregulated	GO:0048869	cellular developmental process	24/45	3.22848	1.67965e-08	1.18618e-06	Postn/Loxl2/Insig1/Pim1/Irf1/Tnfaip2/Socs3/Nr4a1/Trp53inp2/Bhlhe40/Col18a1/Cyp51/Egr2/Inhbb/Fdps/Il6/Homer1/Nr4a3/Nr4a2/Ccnd1/Nfkb2/Hsd17b7/Manf/Ldlr
Fibro1	female	downregulated	GO:1901362	organic cyclic compound biosynthetic process	22/45	3.54258	1.85438e-08	1.26593e-06	Loxl2/Hmgcs1/Insig1/Fdft1/Pim1/Irf1/Msmo1/Nr4a1/Trp53inp2/Bhlhe40/Cyp51/Egr2/Fdps/Il6/Nr4a3/Nr4a2/Ccnd1/Hmgcr/Gadd45a/Nfkb2/Hsd17b7/Meox1
Fibro1	female	downregulated	GO:0001568	blood vessel development	11/45	9.00085	2.41787e-08	1.59735e-06	Sparc/Loxl2/Hk2/Thbs1/Tnfaip2/Socs3/Nr4a1/Col18a1/Egr2/Gadd45a/Ldlr
Fibro1	female	downregulated	GO:0071310	cellular response to organic substance	17/45	4.73738	2.54402e-08	1.62817e-06	Hk2/Insig1/Pim1/Irf1/Socs3/Nr4a1/Egr2/Inhbb/Il6/Stx11/Nr4a3/Nr4a2/Ccnd1/Hmgcr/Spon2/Sdf2l1/Ldlr
Fibro1	female	downregulated	GO:0051172	negative regulation of nitrogen compound metabolic process	17/45	4.68454	3.00281e-08	1.86356e-06	Loxl2/Thbs1/Irf1/Socs3/Nr4a1/Bhlhe40/Timp1/Cyp51/Rab23/Inhbb/Il6/Nr4a3/Nr4a2/Ccnd1/Hmgcr/Gadd45a/Ldlr
Fibro1	female	downregulated	GO:0072359	circulatory system development	13/45	6.7233	3.23372e-08	1.94784e-06	Sparc/Loxl2/Hk2/Thbs1/Pim1/Tnfaip2/Socs3/Nr4a1/Col18a1/Egr2/Fdps/Gadd45a/Ldlr
Fibro1	female	downregulated	GO:0009725	response to hormone	11/45	8.71229	3.37024e-08	1.97207e-06	Insig1/Irf1/Socs3/Nr4a1/Timp1/Egr2/Inhbb/Il6/Nr4a3/Nr4a2/Ccnd1
Fibro1	female	downregulated	GO:0001944	vasculature development	11/45	8.61667	3.77059e-08	2.14505e-06	Sparc/Loxl2/Hk2/Thbs1/Tnfaip2/Socs3/Nr4a1/Col18a1/Egr2/Gadd45a/Ldlr
Fibro1	female	downregulated	GO:0070887	cellular response to chemical stimulus	19/45	3.99226	4.39595e-08	2.43322e-06	Postn/Hk2/Insig1/Thbs1/Pim1/Irf1/Socs3/Nr4a1/Egr2/Inhbb/Il6/Stx11/Nr4a3/Nr4a2/Ccnd1/Hmgcr/Spon2/Sdf2l1/Ldlr
Fibro1	female	downregulated	GO:0050793	regulation of developmental process	18/45	4.24449	4.5992e-08	2.47873e-06	Sparc/Loxl2/Hk2/Aspn/Insig1/Thbs1/Pim1/Irf1/Socs3/Bhlhe40/Cyp51/Egr2/Fdps/Il6/Ccnd1/Hmgcr/Gadd45a/Ldlr
Fibro1	female	downregulated	GO:0009892	negative regulation of metabolic process	19/45	3.84752	7.97095e-08	4.18577e-06	Loxl2/Hk2/Insig1/Thbs1/Irf1/Socs3/Nr4a1/Bhlhe40/Timp1/Cyp51/Rab23/Inhbb/Il6/Nr4a3/Nr4a2/Ccnd1/Hmgcr/Gadd45a/Ldlr
Fibro1	female	downregulated	GO:0008610	lipid biosynthetic process	10/45	9.20248	9.40732e-08	4.74127e-06	Hmgcs1/Insig1/Fdft1/Msmo1/Socs3/Cyp51/Fdps/Hmgcr/Hsd17b7/Ldlr
Fibro1	female	downregulated	GO:2000026	regulation of multicellular organismal development	14/45	5.53736	9.4918e-08	4.74127e-06	Sparc/Loxl2/Hk2/Aspn/Thbs1/Pim1/Irf1/Bhlhe40/Egr2/Fdps/Il6/Ccnd1/Gadd45a/Ldlr
Fibro1	female	downregulated	GO:0042981	regulation of apoptotic process	14/45	5.47332	1.09573e-07	5.34298e-06	Thbs1/Pim1/Irf1/Nr4a1/Timp1/Col18a1/Inhbb/Il6/Nr4a3/Nr4a2/Ccnd1/Hmgcr/Gadd45a/Sdf2l1
Fibro1	female	downregulated	GO:0043067	regulation of programmed cell death	14/45	5.30541	1.60768e-07	7.65703e-06	Thbs1/Pim1/Irf1/Nr4a1/Timp1/Col18a1/Inhbb/Il6/Nr4a3/Nr4a2/Ccnd1/Hmgcr/Gadd45a/Sdf2l1
Fibro1	female	downregulated	GO:0043434	response to peptide hormone	8/45	12.8789	1.69553e-07	7.89193e-06	Insig1/Irf1/Socs3/Nr4a1/Egr2/Inhbb/Nr4a3/Nr4a2
Fibro1	female	downregulated	GO:0035239	tube morphogenesis	11/45	7.28419	2.04965e-07	9.32818e-06	Sparc/Loxl2/Hk2/Thbs1/Tnfaip2/Nr4a1/Col18a1/Rab23/Nr4a3/Gadd45a/Ldlr
Fibro1	female	downregulated	GO:0051248	negative regulation of protein metabolic process	11/45	7.17327	2.38876e-07	1.06352e-05	Thbs1/Irf1/Socs3/Nr4a1/Timp1/Cyp51/Rab23/Inhbb/Hmgcr/Gadd45a/Ldlr
Fibro1	female	downregulated	GO:0006915	apoptotic process	15/45	4.67038	2.67652e-07	1.16628e-05	Hk2/Thbs1/Pim1/Irf1/Nr4a1/Timp1/Col18a1/Inhbb/Il6/Nr4a3/Nr4a2/Ccnd1/Hmgcr/Gadd45a/Sdf2l1
Fibro1	female	downregulated	GO:0044283	small molecule biosynthetic process	9/45	9.69966	2.90066e-07	1.23762e-05	Hmgcs1/Insig1/Fdft1/Msmo1/Cyp51/Fdps/Il6/Hmgcr/Hsd17b7
Fibro1	female	downregulated	GO:0071375	cellular response to peptide hormone stimulus	7/45	15.1903	3.57785e-07	1.4954e-05	Insig1/Irf1/Socs3/Nr4a1/Inhbb/Nr4a3/Nr4a2
Fibro1	female	downregulated	GO:0012501	programmed cell death	15/45	4.49394	4.39442e-07	1.77525e-05	Hk2/Thbs1/Pim1/Irf1/Nr4a1/Timp1/Col18a1/Inhbb/Il6/Nr4a3/Nr4a2/Ccnd1/Hmgcr/Gadd45a/Sdf2l1
Fibro1	female	downregulated	GO:0008219	cell death	15/45	4.49184	4.42078e-07	1.77525e-05	Hk2/Thbs1/Pim1/Irf1/Nr4a1/Timp1/Col18a1/Inhbb/Il6/Nr4a3/Nr4a2/Ccnd1/Hmgcr/Gadd45a/Sdf2l1
Fibro1	female	downregulated	GO:0008299	isoprenoid biosynthetic process	4/45	62.6667	4.97532e-07	1.95951e-05	Hmgcs1/Fdft1/Fdps/Hmgcr
Fibro1	female	downregulated	GO:1901652	response to peptide	8/45	11.0036	5.58066e-07	2.15645e-05	Insig1/Irf1/Socs3/Nr4a1/Egr2/Inhbb/Nr4a3/Nr4a2
Fibro1	female	downregulated	GO:0043065	positive regulation of apoptotic process	9/45	8.88018	6.06217e-07	2.29913e-05	Thbs1/Irf1/Nr4a1/Col18a1/Inhbb/Il6/Nr4a3/Hmgcr/Gadd45a
Fibro1	female	downregulated	GO:0051240	positive regulation of multicellular organismal process	14/45	4.69101	7.17293e-07	2.67094e-05	Postn/Loxl2/Hk2/Thbs1/Pim1/Irf1/Egr2/Inhbb/Fdps/Il6/Nr4a3/Ccnd1/Hmgcr/Spon2
Fibro1	female	downregulated	GO:0043068	positive regulation of programmed cell death	9/45	8.56444	8.18752e-07	2.94176e-05	Thbs1/Irf1/Nr4a1/Col18a1/Inhbb/Il6/Nr4a3/Hmgcr/Gadd45a
Fibro1	female	downregulated	GO:0048514	blood vessel morphogenesis	9/45	8.56444	8.18752e-07	2.94176e-05	Sparc/Loxl2/Hk2/Thbs1/Tnfaip2/Nr4a1/Col18a1/Gadd45a/Ldlr
Fibro1	female	downregulated	GO:0010605	negative regulation of macromolecule metabolic process	17/45	3.7205	8.38881e-07	2.96212e-05	Loxl2/Thbs1/Irf1/Socs3/Nr4a1/Bhlhe40/Timp1/Cyp51/Rab23/Inhbb/Il6/Nr4a3/Nr4a2/Ccnd1/Hmgcr/Gadd45a/Ldlr
Fibro1	female	downregulated	GO:1901653	cellular response to peptide	7/45	12.9952	1.0175e-06	3.53194e-05	Insig1/Irf1/Socs3/Nr4a1/Inhbb/Nr4a3/Nr4a2
Fibro1	female	downregulated	GO:0050673	epithelial cell proliferation	8/45	10.0365	1.11223e-06	3.79641e-05	Sparc/Loxl2/Thbs1/Nr4a1/Col18a1/Il6/Nr4a3/Ccnd1
Fibro1	female	downregulated	GO:0043542	endothelial cell migration	6/45	16.6121	1.57121e-06	5.27514e-05	Sparc/Loxl2/Thbs1/Nr4a1/Col18a1/Gadd45a
Fibro1	female	downregulated	GO:0035295	tube development	11/45	5.78205	1.99015e-06	6.57391e-05	Sparc/Loxl2/Hk2/Thbs1/Tnfaip2/Nr4a1/Col18a1/Rab23/Nr4a3/Gadd45a/Ldlr
Fibro1	female	downregulated	GO:1903828	negative regulation of protein localization	6/45	15.6667	2.20543e-06	7.16941e-05	Insig1/Trp53inp2/Cyp51/Rab23/Inhbb/Hmgcr
Fibro1	female	downregulated	GO:0031324	negative regulation of cellular metabolic process	16/45	3.68495	2.28491e-06	7.28875e-05	Loxl2/Hk2/Insig1/Thbs1/Irf1/Socs3/Bhlhe40/Timp1/Inhbb/Il6/Nr4a3/Nr4a2/Ccnd1/Hmgcr/Gadd45a/Ldlr
Fibro1	female	downregulated	GO:0001525	angiogenesis	8/45	9.09499	2.31332e-06	7.28875e-05	Sparc/Loxl2/Hk2/Thbs1/Tnfaip2/Nr4a1/Col18a1/Gadd45a
Fibro1	female	downregulated	GO:0044281	small molecule metabolic process	13/45	4.59567	2.5051e-06	7.77339e-05	Hk2/Hmgcs1/Insig1/Fdft1/Msmo1/Cyp51/Rab23/Fdps/Il6/Nr4a3/Hmgcr/Hsd17b7/Ldlr
Fibro1	female	downregulated	GO:0051224	negative regulation of protein transport	5/45	22.9405	2.59362e-06	7.92797e-05	Insig1/Cyp51/Rab23/Inhbb/Hmgcr
Fibro1	female	downregulated	GO:0051094	positive regulation of developmental process	12/45	4.9987	2.82957e-06	8.522e-05	Loxl2/Hk2/Thbs1/Pim1/Irf1/Socs3/Cyp51/Egr2/Fdps/Il6/Ccnd1/Hmgcr
Fibro1	female	downregulated	GO:0044321	response to leptin	3/45	101.421	3.35744e-06	9.96528e-05	Inhbb/Nr4a3/Ccnd1
Fibro1	female	downregulated	GO:0051241	negative regulation of multicellular organismal process	11/45	5.45611	3.48287e-06	0.000101899	Sparc/Loxl2/Thbs1/Irf1/Timp1/Cyp51/Inhbb/Il6/Hmgcr/Gadd45a/Ldlr
Fibro1	female	downregulated	GO:0051093	negative regulation of developmental process	10/45	6.11164	3.87521e-06	0.000111781	Sparc/Loxl2/Aspn/Insig1/Thbs1/Irf1/Il6/Ccnd1/Gadd45a/Ldlr
Fibro1	female	downregulated	GO:0050678	regulation of epithelial cell proliferation	7/45	10.5548	4.02442e-06	0.000114473	Sparc/Thbs1/Nr4a1/Col18a1/Il6/Nr4a3/Ccnd1
Fibro1	female	downregulated	GO:0009605	response to external stimulus	16/45	3.50523	4.39893e-06	0.000121961	Postn/Thbs1/Pim1/Irf1/Socs3/Nr4a1/Bhlhe40/Adamts4/Inhbb/Il6/Stx11/Nr4a3/Nr4a2/Nfkb2/Spon2/Ldlr
Fibro1	female	downregulated	GO:1904950	negative regulation of establishment of protein localization	5/45	20.5876	4.4068e-06	0.000121961	Insig1/Cyp51/Rab23/Inhbb/Hmgcr
Fibro1	female	downregulated	GO:0033002	muscle cell proliferation	6/45	13.7153	4.74078e-06	0.000129455	Thbs1/Pim1/Il6/Nr4a3/Hmgcr/Spon2
Fibro1	female	downregulated	GO:0048583	regulation of response to stimulus	19/45	2.9274	5.57376e-06	0.000150198	Postn/Aspn/Insig1/Thbs1/Pim1/Irf1/Socs3/Timp1/Rab23/Inhbb/Fdps/Il6/Homer1/Nr4a3/Nr4a2/Hmgcr/Gadd45a/Manf/Ldlr
Fibro1	female	downregulated	GO:0044057	regulation of system process	8/45	7.91782	6.40731e-06	0.000170418	Nr4a1/Egr2/Inhbb/Fdps/Il6/Homer1/Nr4a3/Hmgcr
Fibro1	female	downregulated	GO:0046903	secretion	10/45	5.6894	7.28279e-06	0.00019122	Tnfaip2/Nr4a1/Slc16a10/Cyp51/Inhbb/Il6/Stx11/Nr4a3/Ccnd1/Hmgcr
Fibro1	female	downregulated	GO:0001667	ameboidal-type cell migration	7/45	9.56667	7.64603e-06	0.000197466	Sparc/Loxl2/Thbs1/Nr4a1/Timp1/Col18a1/Gadd45a
Fibro1	female	downregulated	GO:0001935	endothelial cell proliferation	5/45	18.3524	7.71352e-06	0.000197466	Sparc/Loxl2/Thbs1/Nr4a1/Col18a1
Fibro1	female	downregulated	GO:0051246	regulation of protein metabolic process	14/45	3.79277	8.75749e-06	0.000221424	Thbs1/Pim1/Irf1/Socs3/Nr4a1/Timp1/Cyp51/Rab23/Inhbb/Il6/Ccnd1/Hmgcr/Gadd45a/Ldlr
Fibro1	female	downregulated	GO:0009891	positive regulation of biosynthetic process	15/45	3.49347	1.0223e-05	0.000255325	Postn/Thbs1/Pim1/Irf1/Nr4a1/Trp53inp2/Egr2/Fdps/Il6/Nr4a3/Nr4a2/Nfkb2/Meox1/Spon2/Ldlr
Fibro1	female	downregulated	GO:0006629	lipid metabolic process	11/45	4.86281	1.04096e-05	0.000256854	Hmgcs1/Insig1/Fdft1/Msmo1/Socs3/Cyp51/Fdps/Nr4a3/Hmgcr/Hsd17b7/Ldlr
Fibro1	female	downregulated	GO:0045595	regulation of cell differentiation	12/45	4.38453	1.08169e-05	0.000263727	Loxl2/Insig1/Pim1/Irf1/Socs3/Bhlhe40/Cyp51/Egr2/Fdps/Il6/Ccnd1/Ldlr
Fibro1	female	downregulated	GO:0051051	negative regulation of transport	7/45	9.04695	1.09834e-05	0.000264636	Insig1/Thbs1/Cyp51/Rab23/Inhbb/Il6/Hmgcr
Fibro1	female	downregulated	GO:0030198	extracellular matrix organization	6/45	11.7859	1.12472e-05	0.00026784	Postn/Loxl2/Col18a1/Adamts4/Il6/Nfkb2
Fibro1	female	downregulated	GO:0045229	external encapsulating structure organization	6/45	11.75	1.14435e-05	0.000267909	Postn/Loxl2/Col18a1/Adamts4/Il6/Nfkb2
Fibro1	female	downregulated	GO:0010631	epithelial cell migration	6/45	11.7143	1.16425e-05	0.000267909	Sparc/Loxl2/Thbs1/Nr4a1/Col18a1/Gadd45a
Fibro1	female	downregulated	GO:0043062	extracellular structure organization	6/45	11.7143	1.16425e-05	0.000267909	Postn/Loxl2/Col18a1/Adamts4/Il6/Nfkb2
Fibro1	female	downregulated	GO:0090132	epithelium migration	6/45	11.6435	1.20491e-05	0.000274184	Sparc/Loxl2/Thbs1/Nr4a1/Col18a1/Gadd45a
Fibro1	female	downregulated	GO:0090130	tissue migration	6/45	11.5736	1.24671e-05	0.000280578	Sparc/Loxl2/Thbs1/Nr4a1/Col18a1/Gadd45a
Fibro1	female	downregulated	GO:0006810	transport	19/45	2.75742	1.35288e-05	0.000301163	Hk2/Insig1/Thbs1/Pim1/Tnfaip2/Nr4a1/Slc16a10/Cyp51/Rab23/Egr2/Inhbb/Il6/Homer1/Stx11/Nr4a3/Ccnd1/Hmgcr/Spon2/Ldlr
Fibro1	female	downregulated	GO:0071495	cellular response to endogenous stimulus	11/45	4.6948	1.44796e-05	0.000318863	Sparc/Aspn/Insig1/Thbs1/Irf1/Socs3/Nr4a1/Inhbb/Il6/Nr4a3/Nr4a2
Fibro1	female	downregulated	GO:0032940	secretion by cell	9/45	5.96594	1.54144e-05	0.000335837	Tnfaip2/Nr4a1/Slc16a10/Cyp51/Inhbb/Il6/Stx11/Nr4a3/Hmgcr
Fibro1	female	downregulated	GO:0048659	smooth muscle cell proliferation	5/45	15.821	1.58124e-05	0.000340883	Thbs1/Il6/Nr4a3/Hmgcr/Spon2
Fibro1	female	downregulated	GO:0033554	cellular response to stress	12/45	4.20742	1.63753e-05	0.00034934	Hk2/Insig1/Thbs1/Inhbb/Il6/Nr4a2/Ccnd1/Hmgcr/Gadd45a/Nfkb2/Manf/Sdf2l1
Fibro1	female	downregulated	GO:0010035	response to inorganic substance	7/45	8.3575	1.83026e-05	0.00038643	Loxl2/Thbs1/Nr4a1/Il6/Homer1/Nr4a3/Nr4a2
Fibro1	female	downregulated	GO:0008283	cell population proliferation	13/45	3.80946	1.92596e-05	0.000402487	Sparc/Loxl2/Thbs1/Pim1/Irf1/Nr4a1/Timp1/Col18a1/Il6/Nr4a3/Ccnd1/Hmgcr/Spon2
Fibro1	female	downregulated	GO:1901699	cellular response to nitrogen compound	8/45	6.726	2.08356e-05	0.000431024	Insig1/Thbs1/Irf1/Socs3/Nr4a1/Inhbb/Nr4a3/Nr4a2
Fibro1	female	downregulated	GO:0043066	negative regulation of apoptotic process	9/45	5.71245	2.17262e-05	0.000444953	Thbs1/Pim1/Nr4a1/Timp1/Il6/Nr4a3/Nr4a2/Ccnd1/Hmgcr
Fibro1	female	downregulated	GO:0006952	defense response	12/45	4.074	2.25861e-05	0.000455209	Thbs1/Irf1/Socs3/Nr4a1/Timp1/Adamts4/Rab23/Il6/Stx11/Nfkb2/Spon2/Ldlr
Fibro1	female	downregulated	GO:0006720	isoprenoid metabolic process	4/45	24.239	2.26716e-05	0.000455209	Hmgcs1/Fdft1/Fdps/Hmgcr
Fibro1	female	downregulated	GO:0001501	skeletal system development	7/45	8.01485	2.39281e-05	0.000475775	Sparc/Loxl2/Insig1/Thbs1/Col18a1/Rab23/Hsd17b7
Fibro1	female	downregulated	GO:0140352	export from cell	9/45	5.57473	2.63225e-05	0.00051491	Tnfaip2/Nr4a1/Slc16a10/Cyp51/Inhbb/Il6/Stx11/Nr4a3/Hmgcr
Fibro1	female	downregulated	GO:0097242	amyloid-beta clearance	3/45	52.0811	2.63992e-05	0.00051491	Cyp51/Hmgcr/Ldlr
Fibro1	female	downregulated	GO:0043069	negative regulation of programmed cell death	9/45	5.54798	2.73349e-05	0.000528131	Thbs1/Pim1/Nr4a1/Timp1/Il6/Nr4a3/Nr4a2/Ccnd1/Hmgcr
Fibro1	female	downregulated	GO:0010557	positive regulation of macromolecule biosynthetic process	14/45	3.42057	2.82986e-05	0.000541641	Postn/Thbs1/Pim1/Irf1/Nr4a1/Trp53inp2/Egr2/Il6/Nr4a3/Nr4a2/Nfkb2/Meox1/Spon2/Ldlr
Fibro1	female	downregulated	GO:0032870	cellular response to hormone stimulus	7/45	7.73896	2.9916e-05	0.000567296	Insig1/Irf1/Socs3/Nr4a1/Inhbb/Nr4a3/Nr4a2
Fibro1	female	downregulated	GO:0050679	positive regulation of epithelial cell proliferation	5/45	13.6667	3.18998e-05	0.000599366	Nr4a1/Col18a1/Il6/Nr4a3/Ccnd1
Fibro1	female	downregulated	GO:0008284	positive regulation of cell population proliferation	9/45	5.40786	3.33943e-05	0.000616532	Thbs1/Pim1/Nr4a1/Timp1/Col18a1/Il6/Nr4a3/Ccnd1/Hmgcr
Fibro1	female	downregulated	GO:0048661	positive regulation of smooth muscle cell proliferation	4/45	21.9601	3.34156e-05	0.000616532	Thbs1/Il6/Nr4a3/Hmgcr
Fibro1	female	downregulated	GO:0051234	establishment of localization	19/45	2.58786	3.39824e-05	0.000621392	Hk2/Insig1/Thbs1/Pim1/Tnfaip2/Nr4a1/Slc16a10/Cyp51/Rab23/Egr2/Inhbb/Il6/Homer1/Stx11/Nr4a3/Ccnd1/Hmgcr/Spon2/Ldlr
Fibro1	female	downregulated	GO:0007610	behavior	8/45	6.26667	3.44851e-05	0.000625004	Thbs1/Egr2/Il6/Homer1/Nr4a3/Nr4a2/Hmgcr/Ldlr
Fibro1	female	downregulated	GO:0009893	positive regulation of metabolic process	17/45	2.81652	3.69913e-05	0.000664546	Postn/Thbs1/Pim1/Irf1/Nr4a1/Trp53inp2/Egr2/Fdps/Il6/Nr4a3/Nr4a2/Ccnd1/Gadd45a/Nfkb2/Meox1/Spon2/Ldlr
Fibro1	female	downregulated	GO:0006796	phosphate-containing compound metabolic process	14/45	3.33556	3.7478e-05	0.000667435	Hk2/Hmgcs1/Fdft1/Thbs1/Pim1/Irf1/Socs3/Rab23/Fdps/Il6/Ccnd1/Hmgcr/Gadd45a/Ldlr
Fibro1	female	downregulated	GO:0031325	positive regulation of cellular metabolic process	16/45	2.94142	4.08354e-05	0.000718025	Postn/Thbs1/Pim1/Irf1/Nr4a1/Trp53inp2/Egr2/Il6/Nr4a3/Nr4a2/Ccnd1/Gadd45a/Nfkb2/Meox1/Spon2/Ldlr
Fibro1	female	downregulated	GO:0006793	phosphorus metabolic process	14/45	3.30856	4.102e-05	0.000718025	Hk2/Hmgcs1/Fdft1/Thbs1/Pim1/Irf1/Socs3/Rab23/Fdps/Il6/Ccnd1/Hmgcr/Gadd45a/Ldlr
Fibro1	female	downregulated	GO:0031328	positive regulation of cellular biosynthetic process	14/45	3.29402	4.30741e-05	0.000744981	Postn/Thbs1/Pim1/Irf1/Nr4a1/Trp53inp2/Egr2/Il6/Nr4a3/Nr4a2/Nfkb2/Meox1/Spon2/Ldlr
Fibro1	female	downregulated	GO:0043534	blood vessel endothelial cell migration	4/45	20.5547	4.32875e-05	0.000744981	Thbs1/Nr4a1/Col18a1/Gadd45a
Fibro1	female	downregulated	GO:0009966	regulation of signal transduction	15/45	3.06652	4.83096e-05	0.000824483	Postn/Aspn/Insig1/Thbs1/Pim1/Irf1/Socs3/Timp1/Rab23/Inhbb/Il6/Homer1/Nr4a2/Hmgcr/Gadd45a
Fibro1	female	downregulated	GO:0035966	response to topologically incorrect protein	4/45	19.9173	4.89522e-05	0.000828546	Thbs1/Ccnd1/Manf/Sdf2l1
Fibro1	female	downregulated	GO:0046425	regulation of receptor signaling pathway via JAK-STAT	4/45	19.1741	5.67727e-05	0.000953037	Irf1/Socs3/Il6/Gadd45a
Fibro1	female	downregulated	GO:0071702	organic substance transport	13/45	3.42648	5.86191e-05	0.000976032	Hk2/Insig1/Thbs1/Slc16a10/Cyp51/Rab23/Egr2/Inhbb/Il6/Stx11/Nr4a3/Hmgcr/Ldlr
Fibro1	female	downregulated	GO:0010468	regulation of gene expression	19/45	2.46055	6.95673e-05	0.00114898	Postn/Loxl2/Thbs1/Pim1/Irf1/Nr4a1/Trp53inp2/Bhlhe40/Egr2/Inhbb/Il6/Nr4a3/Nr4a2/Ccnd1/Gadd45a/Nfkb2/Meox1/Spon2/Ldlr
Fibro1	female	downregulated	GO:1904892	regulation of receptor signaling pathway via STAT	4/45	18.0939	7.11301e-05	0.0011654	Irf1/Socs3/Il6/Gadd45a
Fibro1	female	downregulated	GO:0071417	cellular response to organonitrogen compound	7/45	6.64156	7.84711e-05	0.00127547	Insig1/Irf1/Socs3/Nr4a1/Inhbb/Nr4a3/Nr4a2
Fibro1	female	downregulated	GO:0042127	regulation of cell population proliferation	11/45	3.89508	8.03653e-05	0.00129597	Sparc/Thbs1/Pim1/Irf1/Nr4a1/Timp1/Col18a1/Il6/Nr4a3/Ccnd1/Hmgcr
Fibro1	female	downregulated	GO:0023057	negative regulation of signaling	10/45	4.2595	8.65495e-05	0.00138479	Aspn/Insig1/Thbs1/Irf1/Socs3/Inhbb/Il6/Nr4a2/Hmgcr/Ldlr
Fibro1	female	downregulated	GO:0048468	cell development	15/45	2.91264	8.773e-05	0.0013928	Postn/Pim1/Irf1/Bhlhe40/Col18a1/Cyp51/Egr2/Inhbb/Fdps/Il6/Homer1/Nr4a3/Nr4a2/Manf/Ldlr
Fibro1	female	downregulated	GO:0071900	regulation of protein serine/threonine kinase activity	5/45	10.924	9.21305e-05	0.00145141	Thbs1/Pim1/Ccnd1/Hmgcr/Gadd45a
Fibro1	female	downregulated	GO:0001936	regulation of endothelial cell proliferation	4/45	16.793	9.49723e-05	0.00148476	Sparc/Thbs1/Nr4a1/Col18a1
Fibro1	female	downregulated	GO:0023051	regulation of signaling	16/45	2.73697	9.84903e-05	0.00152809	Postn/Aspn/Insig1/Thbs1/Pim1/Irf1/Socs3/Timp1/Rab23/Inhbb/Il6/Homer1/Nr4a2/Hmgcr/Gadd45a/Ldlr
Fibro1	female	downregulated	GO:0051049	regulation of transport	11/45	3.80283	9.9623e-05	0.00153404	Hk2/Insig1/Thbs1/Pim1/Cyp51/Rab23/Inhbb/Il6/Homer1/Nr4a3/Hmgcr
Fibro1	female	downregulated	GO:0032879	regulation of localization	12/45	3.3941	0.000133382	0.00203856	Hk2/Insig1/Thbs1/Pim1/Trp53inp2/Cyp51/Rab23/Inhbb/Il6/Homer1/Nr4a3/Hmgcr
Fibro1	female	downregulated	GO:0060537	muscle tissue development	6/45	7.51267	0.00013743	0.00208486	Pim1/Nr4a1/Egr2/Fdps/Homer1/Hmgcr
Fibro1	female	downregulated	GO:0019637	organophosphate metabolic process	8/45	5.10295	0.000144664	0.00217847	Hk2/Hmgcs1/Fdft1/Socs3/Rab23/Fdps/Hmgcr/Ldlr
Fibro1	female	downregulated	GO:0045597	positive regulation of cell differentiation	8/45	5.07272	0.000150682	0.00225252	Loxl2/Pim1/Irf1/Socs3/Cyp51/Egr2/Fdps/Il6
Fibro1	female	downregulated	GO:0016477	cell migration	10/45	3.96747	0.000155501	0.00230773	Sparc/Postn/Loxl2/Thbs1/Nr4a1/Timp1/Col18a1/Nr4a3/Nr4a2/Gadd45a
Fibro1	female	downregulated	GO:0045893	positive regulation of DNA-templated transcription	10/45	3.95039	0.000161086	0.00235854	Pim1/Irf1/Nr4a1/Trp53inp2/Egr2/Il6/Nr4a3/Nr4a2/Nfkb2/Meox1
Fibro1	female	downregulated	GO:0019220	regulation of phosphate metabolic process	9/45	4.40289	0.000161611	0.00235854	Thbs1/Pim1/Irf1/Socs3/Il6/Ccnd1/Hmgcr/Gadd45a/Ldlr
Fibro1	female	downregulated	GO:0051174	regulation of phosphorus metabolic process	9/45	4.39954	0.000162538	0.00235854	Thbs1/Pim1/Irf1/Socs3/Il6/Ccnd1/Hmgcr/Gadd45a/Ldlr
Fibro1	female	downregulated	GO:1902680	positive regulation of RNA biosynthetic process	10/45	3.94311	0.000163531	0.00235854	Pim1/Irf1/Nr4a1/Trp53inp2/Egr2/Il6/Nr4a3/Nr4a2/Nfkb2/Meox1
Fibro1	female	downregulated	GO:0010594	regulation of endothelial cell migration	4/45	14.4345	0.000170078	0.0024358	Sparc/Thbs1/Col18a1/Gadd45a
Fibro1	female	downregulated	GO:0051223	regulation of protein transport	6/45	7.1903	0.000174313	0.00247911	Insig1/Cyp51/Rab23/Inhbb/Il6/Hmgcr
Fibro1	female	downregulated	GO:0010604	positive regulation of macromolecule metabolic process	15/45	2.73101	0.000182325	0.00257518	Postn/Thbs1/Pim1/Irf1/Nr4a1/Trp53inp2/Egr2/Il6/Nr4a3/Nr4a2/Ccnd1/Nfkb2/Meox1/Spon2/Ldlr
Fibro1	female	downregulated	GO:0042509	regulation of tyrosine phosphorylation of STAT protein	3/45	27.1408	0.000187137	0.00262504	Irf1/Socs3/Il6
Fibro1	female	downregulated	GO:0001932	regulation of protein phosphorylation	8/45	4.88931	0.000193802	0.00268528	Thbs1/Pim1/Irf1/Socs3/Il6/Ccnd1/Hmgcr/Gadd45a
Fibro1	female	downregulated	GO:0031327	negative regulation of cellular biosynthetic process	12/45	3.26196	0.000194054	0.00268528	Loxl2/Insig1/Thbs1/Irf1/Bhlhe40/Inhbb/Il6/Nr4a3/Nr4a2/Ccnd1/Gadd45a/Ldlr
Fibro1	female	downregulated	GO:0044255	cellular lipid metabolic process	8/45	4.87077	0.00019888	0.0027336	Hmgcs1/Insig1/Fdft1/Socs3/Fdps/Nr4a3/Hmgcr/Ldlr
Fibro1	female	downregulated	GO:1903531	negative regulation of secretion by cell	4/45	13.7398	0.000205412	0.00280456	Cyp51/Inhbb/Il6/Hmgcr
Fibro1	female	downregulated	GO:0009890	negative regulation of biosynthetic process	12/45	3.23051	0.000212494	0.00288204	Loxl2/Insig1/Thbs1/Irf1/Bhlhe40/Inhbb/Il6/Nr4a3/Nr4a2/Ccnd1/Gadd45a/Ldlr
Fibro1	female	downregulated	GO:0007260	tyrosine phosphorylation of STAT protein	3/45	25.6933	0.000220131	0.00295489	Irf1/Socs3/Il6
Fibro1	female	downregulated	GO:0001819	positive regulation of cytokine production	6/45	6.88214	0.000220751	0.00295489	Postn/Thbs1/Irf1/Il6/Nr4a3/Spon2
Fibro1	female	downregulated	GO:0007166	cell surface receptor signaling pathway	13/45	2.99188	0.000232355	0.00309002	Postn/Aspn/Thbs1/Irf1/Socs3/Timp1/Rab23/Inhbb/Il6/Homer1/Nr4a3/Ccnd1/Gadd45a
Fibro1	female	downregulated	GO:0048660	regulation of smooth muscle cell proliferation	4/45	13.244	0.000236339	0.00312273	Thbs1/Il6/Nr4a3/Hmgcr
Fibro1	female	downregulated	GO:0006355	regulation of DNA-templated transcription	14/45	2.8032	0.000246435	0.00322462	Loxl2/Pim1/Irf1/Nr4a1/Trp53inp2/Bhlhe40/Egr2/Il6/Nr4a3/Nr4a2/Ccnd1/Gadd45a/Nfkb2/Meox1
Fibro1	female	downregulated	GO:0006721	terpenoid metabolic process	3/45	24.7051	0.0002472	0.00322462	Hmgcs1/Fdft1/Fdps
Fibro1	female	downregulated	GO:2001141	regulation of RNA biosynthetic process	14/45	2.79362	0.000255464	0.00331134	Loxl2/Pim1/Irf1/Nr4a1/Trp53inp2/Bhlhe40/Egr2/Il6/Nr4a3/Nr4a2/Ccnd1/Gadd45a/Nfkb2/Meox1
Fibro1	female	downregulated	GO:0006644	phospholipid metabolic process	5/45	8.72736	0.000261745	0.0033714	Hmgcs1/Fdft1/Socs3/Fdps/Ldlr
Fibro1	female	downregulated	GO:0044320	cellular response to leptin stimulus	2/45	80.2917	0.00028047	0.00356771	Inhbb/Nr4a3
Fibro1	female	downregulated	GO:0070141	response to UV-A	2/45	80.2917	0.00028047	0.00356771	Timp1/Ccnd1
Fibro1	female	downregulated	GO:0007259	receptor signaling pathway via JAK-STAT	4/45	12.5333	0.000291521	0.0036854	Irf1/Socs3/Il6/Gadd45a
Fibro1	female	downregulated	GO:0006357	regulation of transcription by RNA polymerase II	12/45	3.09434	0.000317115	0.00391774	Loxl2/Irf1/Nr4a1/Bhlhe40/Egr2/Il6/Nr4a3/Nr4a2/Ccnd1/Gadd45a/Nfkb2/Meox1
Fibro1	female	downregulated	GO:0045737	positive regulation of cyclin-dependent protein serine/threonine kinase activity	2/45	75.5686	0.000317551	0.00391774	Pim1/Ccnd1
Fibro1	female	downregulated	GO:0071295	cellular response to vitamin	2/45	75.5686	0.000317551	0.00391774	Postn/Pim1
Fibro1	female	downregulated	GO:0097094	craniofacial suture morphogenesis	2/45	75.5686	0.000317551	0.00391774	Insig1/Rab23
Fibro1	female	downregulated	GO:0007517	muscle organ development	5/45	8.34199	0.00032208	0.00394982	Nr4a1/Egr2/Il6/Homer1/Hmgcr
Fibro1	female	downregulated	GO:0051048	negative regulation of secretion	4/45	12.1769	0.00032524	0.00396483	Cyp51/Inhbb/Il6/Hmgcr
Fibro1	female	downregulated	GO:0042325	regulation of phosphorylation	8/45	4.5195	0.000329821	0.00399404	Thbs1/Pim1/Irf1/Socs3/Il6/Ccnd1/Hmgcr/Gadd45a
Fibro1	female	downregulated	GO:0014070	response to organic cyclic compound	7/45	5.25273	0.000331537	0.00399404	Hmgcs1/Insig1/Pim1/Inhbb/Il6/Homer1/Nr4a3
Fibro1	female	downregulated	GO:0043524	negative regulation of neuron apoptotic process	4/45	12.0626	0.000337075	0.00399769	Il6/Nr4a3/Nr4a2/Ccnd1
Fibro1	female	downregulated	GO:0097696	receptor signaling pathway via STAT	4/45	12.0626	0.000337075	0.00399769	Irf1/Socs3/Il6/Gadd45a
Fibro1	female	downregulated	GO:0062012	regulation of small molecule metabolic process	5/45	8.25621	0.000337695	0.00399769	Insig1/Fdps/Il6/Nr4a3/Ldlr
Fibro1	female	downregulated	GO:0009628	response to abiotic stimulus	8/45	4.49577	0.000341668	0.00402147	Loxl2/Thbs1/Bhlhe40/Timp1/Nr4a2/Ccnd1/Hmgcr/Gadd45a
Fibro1	female	downregulated	GO:0051254	positive regulation of RNA metabolic process	10/45	3.59448	0.00034544	0.00404263	Pim1/Irf1/Nr4a1/Trp53inp2/Egr2/Il6/Nr4a3/Nr4a2/Nfkb2/Meox1
Fibro1	female	downregulated	GO:1900221	regulation of amyloid-beta clearance	2/45	71.3704	0.000356891	0.0041428	Cyp51/Hmgcr
Fibro1	female	downregulated	GO:0006954	inflammatory response	7/45	5.18608	0.000358045	0.0041428	Thbs1/Socs3/Nr4a1/Timp1/Il6/Nfkb2/Ldlr
Fibro1	female	downregulated	GO:0023061	signal release	6/45	6.26667	0.00036422	0.00417881	Nr4a1/Slc16a10/Inhbb/Il6/Stx11/Hmgcr
Fibro1	female	downregulated	GO:0010646	regulation of cell communication	15/45	2.56523	0.000365238	0.00417881	Postn/Aspn/Insig1/Thbs1/Pim1/Irf1/Socs3/Timp1/Rab23/Inhbb/Il6/Homer1/Nr4a2/Hmgcr/Gadd45a
Fibro1	female	downregulated	GO:0007519	skeletal muscle tissue development	4/45	11.7859	0.000368013	0.00418276	Nr4a1/Egr2/Homer1/Hmgcr
Fibro1	female	downregulated	GO:0001817	regulation of cytokine production	7/45	5.15635	0.000370645	0.00418276	Postn/Thbs1/Irf1/Inhbb/Il6/Nr4a3/Spon2
Fibro1	female	downregulated	GO:0006351	DNA-templated transcription	14/45	2.69403	0.00037311	0.00418276	Loxl2/Pim1/Irf1/Nr4a1/Trp53inp2/Bhlhe40/Egr2/Il6/Nr4a3/Nr4a2/Ccnd1/Gadd45a/Nfkb2/Meox1
Fibro1	female	downregulated	GO:0070201	regulation of establishment of protein localization	6/45	6.23625	0.000373752	0.00418276	Insig1/Cyp51/Rab23/Inhbb/Il6/Hmgcr
Fibro1	female	downregulated	GO:0070486	leukocyte aggregation	2/45	67.614	0.000398483	0.00443529	Thbs1/Nr4a3
Fibro1	female	downregulated	GO:0032774	RNA biosynthetic process	14/45	2.6748	0.000401823	0.00444829	Loxl2/Pim1/Irf1/Nr4a1/Trp53inp2/Bhlhe40/Egr2/Il6/Nr4a3/Nr4a2/Ccnd1/Gadd45a/Nfkb2/Meox1
Fibro1	female	downregulated	GO:0050709	negative regulation of protein secretion	3/45	20.7204	0.000414844	0.00456774	Cyp51/Inhbb/Hmgcr
Fibro1	female	downregulated	GO:0006366	transcription by RNA polymerase II	12/45	2.9876	0.0004377	0.00479298	Loxl2/Irf1/Nr4a1/Bhlhe40/Egr2/Il6/Nr4a3/Nr4a2/Ccnd1/Gadd45a/Nfkb2/Meox1
Fibro1	female	downregulated	GO:0061469	regulation of type B pancreatic cell proliferation	2/45	64.2333	0.000442321	0.00479298	Nr4a1/Nr4a3
Fibro1	female	downregulated	GO:1904031	positive regulation of cyclin-dependent protein kinase activity	2/45	64.2333	0.000442321	0.00479298	Pim1/Ccnd1
Fibro1	female	downregulated	GO:0060538	skeletal muscle organ development	4/45	11.171	0.000450492	0.00485583	Nr4a1/Egr2/Homer1/Hmgcr
Fibro1	female	downregulated	GO:0010648	negative regulation of cell communication	9/45	3.82594	0.000457164	0.00490195	Aspn/Insig1/Thbs1/Irf1/Socs3/Inhbb/Il6/Nr4a2/Hmgcr
Fibro1	female	downregulated	GO:0043535	regulation of blood vessel endothelial cell migration	3/45	19.866	0.000469302	0.00500589	Thbs1/Col18a1/Gadd45a
Fibro1	female	downregulated	GO:0048870	cell motility	10/45	3.45155	0.000476719	0.00505865	Sparc/Postn/Loxl2/Thbs1/Nr4a1/Timp1/Col18a1/Nr4a3/Nr4a2/Gadd45a
Fibro1	female	downregulated	GO:0045064	T-helper 2 cell differentiation	2/45	61.1746	0.000488397	0.00515586	Irf1/Il6
Fibro1	female	downregulated	GO:0046888	negative regulation of hormone secretion	3/45	19.27	0.000513018	0.00537123	Inhbb/Il6/Hmgcr
Fibro1	female	downregulated	GO:0044092	negative regulation of molecular function	7/45	4.88201	0.000514044	0.00537123	Thbs1/Pim1/Nr4a1/Bhlhe40/Timp1/Hmgcr/Gadd45a
Fibro1	female	downregulated	GO:0051173	positive regulation of nitrogen compound metabolic process	13/45	2.74501	0.00053991	0.00561287	Thbs1/Pim1/Irf1/Nr4a1/Trp53inp2/Egr2/Il6/Nr4a3/Nr4a2/Ccnd1/Nfkb2/Meox1/Ldlr
Fibro1	female	downregulated	GO:0060348	bone development	4/45	10.6171	0.0005454	0.0056413	Sparc/Insig1/Thbs1/Rab23
Fibro1	female	downregulated	GO:0001975	response to amphetamine	2/45	55.8551	0.000587237	0.00601331	Nr4a1/Nr4a2
Fibro1	female	downregulated	GO:0045624	positive regulation of T-helper cell differentiation	2/45	55.8551	0.000587237	0.00601331	Irf1/Il6
Fibro1	female	downregulated	GO:0033993	response to lipid	7/45	4.76812	0.00059142	0.00602601	Insig1/Pim1/Nr4a1/Inhbb/Il6/Spon2/Ldlr
Fibro1	female	downregulated	GO:0010632	regulation of epithelial cell migration	4/45	10.2773	0.000616078	0.00624617	Sparc/Thbs1/Col18a1/Gadd45a
Fibro1	female	downregulated	GO:0001816	cytokine production	7/45	4.71808	0.000629535	0.00635117	Postn/Thbs1/Irf1/Inhbb/Il6/Nr4a3/Spon2
Fibro1	female	downregulated	GO:0016114	terpenoid biosynthetic process	2/45	53.5278	0.000639988	0.0063769	Hmgcs1/Fdps
Fibro1	female	downregulated	GO:0097398	cellular response to interleukin-17	2/45	53.5278	0.000639988	0.0063769	Socs3/Il6
Fibro1	female	downregulated	GO:0009314	response to radiation	5/45	7.1689	0.000641426	0.0063769	Bhlhe40/Timp1/Ccnd1/Hmgcr/Gadd45a
Fibro1	female	downregulated	GO:0010558	negative regulation of macromolecule biosynthetic process	11/45	3.0667	0.000644827	0.00637973	Loxl2/Thbs1/Irf1/Bhlhe40/Inhbb/Il6/Nr4a3/Nr4a2/Ccnd1/Gadd45a/Ldlr
Fibro1	female	downregulated	GO:0065009	regulation of molecular function	11/45	3.06005	0.000656678	0.00644122	Thbs1/Pim1/Nr4a1/Bhlhe40/Timp1/Il6/Homer1/Nr4a2/Ccnd1/Hmgcr/Gadd45a
Fibro1	female	downregulated	GO:0033036	macromolecule localization	13/45	2.68932	0.000657331	0.00644122	Hk2/Insig1/Thbs1/Trp53inp2/Cyp51/Rab23/Egr2/Inhbb/Il6/Homer1/Stx11/Hmgcr/Ldlr
Fibro1	female	downregulated	GO:0051252	regulation of RNA metabolic process	14/45	2.54246	0.000675246	0.00658526	Loxl2/Pim1/Irf1/Nr4a1/Trp53inp2/Bhlhe40/Egr2/Il6/Nr4a3/Nr4a2/Ccnd1/Gadd45a/Nfkb2/Meox1
Fibro1	female	downregulated	GO:0046426	negative regulation of receptor signaling pathway via JAK-STAT	2/45	51.3867	0.000694951	0.00665495	Irf1/Socs3
Fibro1	female	downregulated	GO:2000353	positive regulation of endothelial cell apoptotic process	2/45	51.3867	0.000694951	0.00665495	Thbs1/Col18a1
Fibro1	female	downregulated	GO:0010595	positive regulation of endothelial cell migration	3/45	17.3604	0.000695391	0.00665495	Sparc/Thbs1/Col18a1
Fibro1	female	downregulated	GO:0060349	bone morphogenesis	3/45	17.3604	0.000695391	0.00665495	Insig1/Thbs1/Rab23
Fibro1	female	downregulated	GO:0009991	response to extracellular stimulus	5/45	7.02772	0.000701505	0.00668225	Postn/Pim1/Inhbb/Nr4a2/Ldlr
Fibro1	female	downregulated	GO:0071396	cellular response to lipid	6/45	5.52149	0.000709079	0.00670537	Insig1/Pim1/Inhbb/Il6/Spon2/Ldlr
Fibro1	female	downregulated	GO:0002720	positive regulation of cytokine production involved in immune response	3/45	17.2054	0.000713755	0.00670537	Il6/Nr4a3/Spon2
Fibro1	female	downregulated	GO:0016525	negative regulation of angiogenesis	3/45	17.2054	0.000713755	0.00670537	Sparc/Thbs1/Gadd45a
Fibro1	female	downregulated	GO:0051641	cellular localization	14/45	2.52603	0.00072097	0.00674222	Hk2/Insig1/Nr4a1/Trp53inp2/Cyp51/Rab23/Egr2/Inhbb/Il6/Homer1/Stx11/Nr4a3/Hmgcr/Ldlr
Fibro1	female	downregulated	GO:0006986	response to unfolded protein	3/45	17.0531	0.000732426	0.00681822	Thbs1/Ccnd1/Manf
Fibro1	female	downregulated	GO:0034976	response to endoplasmic reticulum stress	4/45	9.76933	0.000744459	0.00689888	Thbs1/Ccnd1/Manf/Sdf2l1
Fibro1	female	downregulated	GO:2000181	negative regulation of blood vessel morphogenesis	3/45	16.9035	0.000751405	0.00690735	Sparc/Thbs1/Gadd45a
Fibro1	female	downregulated	GO:0014075	response to amine	2/45	49.4103	0.000752119	0.00690735	Nr4a1/Nr4a2
Fibro1	female	downregulated	GO:1901343	negative regulation of vasculature development	3/45	16.7565	0.000770696	0.00703732	Sparc/Thbs1/Gadd45a
Fibro1	female	downregulated	GO:0045944	positive regulation of transcription by RNA polymerase II	8/45	3.97115	0.000776161	0.00703732	Irf1/Nr4a1/Egr2/Il6/Nr4a3/Nr4a2/Nfkb2/Meox1
Fibro1	female	downregulated	GO:0032868	response to insulin	4/45	9.65915	0.000776579	0.00703732	Insig1/Socs3/Egr2/Inhbb
Fibro1	female	downregulated	GO:0031668	cellular response to extracellular stimulus	4/45	9.62297	0.0007875	0.00710485	Postn/Pim1/Inhbb/Nr4a2
Fibro1	female	downregulated	GO:0042177	negative regulation of protein catabolic process	3/45	16.4701	0.000810217	0.00725729	Timp1/Cyp51/Hmgcr
Fibro1	female	downregulated	GO:0097396	response to interleukin-17	2/45	47.5802	0.000811484	0.00725729	Socs3/Il6
Fibro1	female	downregulated	GO:0032880	regulation of protein localization	7/45	4.48736	0.000845631	0.00751218	Insig1/Trp53inp2/Cyp51/Rab23/Inhbb/Il6/Hmgcr
Fibro1	female	downregulated	GO:0065008	regulation of biological quality	13/45	2.61848	0.000847321	0.00751218	Sparc/Postn/Hk2/Thbs1/Pim1/Slc16a10/Inhbb/Il6/Homer1/Ccnd1/Hmgcr/Hsd17b7/Manf
Fibro1	female	downregulated	GO:0045935	positive regulation of nucleobase-containing compound metabolic process	10/45	3.20366	0.000853131	0.00753108	Pim1/Irf1/Nr4a1/Trp53inp2/Egr2/Il6/Nr4a3/Nr4a2/Nfkb2/Meox1
Fibro1	female	downregulated	GO:0036315	cellular response to sterol	2/45	45.881	0.000873042	0.00764098	Insig1/Inhbb
Fibro1	female	downregulated	GO:1904893	negative regulation of receptor signaling pathway via STAT	2/45	45.881	0.000873042	0.00764098	Irf1/Socs3
Fibro1	female	downregulated	GO:0040011	locomotion	8/45	3.88998	0.000887747	0.00773662	Sparc/Postn/Thbs1/Nr4a1/Timp1/Col18a1/Nr4a3/Gadd45a
Fibro1	female	downregulated	GO:0031100	animal organ regeneration	2/45	44.2989	0.000936784	0.00812938	Il6/Ccnd1
Fibro1	female	downregulated	GO:0002274	myeloid leukocyte activation	4/45	9.14353	0.000952041	0.00822692	Thbs1/Stx11/Nr4a3/Ldlr
Fibro1	female	downregulated	GO:0019218	regulation of steroid metabolic process	3/45	15.5403	0.000958626	0.00824902	Insig1/Fdps/Ldlr
Fibro1	female	downregulated	GO:0030334	regulation of cell migration	7/45	4.36537	0.000993298	0.00851161	Sparc/Postn/Thbs1/Timp1/Col18a1/Nr4a3/Gadd45a
Fibro1	female	downregulated	GO:0009790	embryo development	8/45	3.80924	0.00101681	0.00867682	Insig1/Socs3/Col18a1/Rab23/Nr4a3/Hmgcr/Hsd17b7/Meox1
Fibro1	female	downregulated	GO:0035767	endothelial cell chemotaxis	2/45	41.4409	0.0010708	0.00906194	Thbs1/Nr4a1
Fibro1	female	downregulated	GO:0090594	inflammatory response to wounding	2/45	41.4409	0.0010708	0.00906194	Timp1/Il6
Fibro1	female	downregulated	GO:0031399	regulation of protein modification process	8/45	3.77566	0.00107657	0.0090733	Thbs1/Pim1/Irf1/Socs3/Il6/Ccnd1/Hmgcr/Gadd45a
Fibro1	female	downregulated	GO:0009968	negative regulation of signal transduction	8/45	3.75359	0.00111795	0.00938347	Aspn/Insig1/Thbs1/Irf1/Socs3/Il6/Nr4a2/Hmgcr
Fibro1	female	downregulated	GO:0034762	regulation of transmembrane transport	5/45	6.28506	0.00115499	0.0096548	Hk2/Thbs1/Pim1/Homer1/Nr4a3
Fibro1	female	downregulated	GO:0051253	negative regulation of RNA metabolic process	8/45	3.72908	0.00116603	0.0097027	Loxl2/Irf1/Bhlhe40/Il6/Nr4a3/Nr4a2/Ccnd1/Gadd45a
Fibro1	female	downregulated	GO:0002040	sprouting angiogenesis	3/45	14.4887	0.00117334	0.0097027	Loxl2/Thbs1/Nr4a1
Fibro1	female	downregulated	GO:0016310	phosphorylation	9/45	3.35325	0.00117494	0.0097027	Hk2/Thbs1/Pim1/Irf1/Socs3/Il6/Ccnd1/Hmgcr/Gadd45a
Fibro1	female	downregulated	GO:0061061	muscle structure development	6/45	4.9987	0.00118576	0.00975273	Nr4a1/Egr2/Fdps/Il6/Homer1/Hmgcr
Fibro1	female	downregulated	GO:0034654	nucleobase-containing compound biosynthetic process	14/45	2.40125	0.00119554	0.0097823	Loxl2/Pim1/Irf1/Nr4a1/Trp53inp2/Bhlhe40/Egr2/Il6/Nr4a3/Nr4a2/Ccnd1/Gadd45a/Nfkb2/Meox1
Fibro1	female	downregulated	GO:0002286	T cell activation involved in immune response	3/45	14.3806	0.00119891	0.0097823	Irf1/Il6/Stx11
Fibro1	female	downregulated	GO:0002828	regulation of type 2 immune response	2/45	37.7843	0.00128803	0.0104265	Irf1/Il6
Fibro1	female	downregulated	GO:0036314	response to sterol	2/45	37.7843	0.00128803	0.0104265	Insig1/Inhbb
Fibro1	female	downregulated	GO:0045184	establishment of protein localization	9/45	3.30343	0.00130496	0.0105219	Hk2/Insig1/Cyp51/Rab23/Egr2/Inhbb/Il6/Stx11/Hmgcr
Fibro1	female	downregulated	GO:0045859	regulation of protein kinase activity	5/45	6.0827	0.00133483	0.0107205	Thbs1/Pim1/Ccnd1/Hmgcr/Gadd45a
Fibro1	female	downregulated	GO:0043372	positive regulation of CD4-positive, alpha-beta T cell differentiation	2/45	36.7048	0.00136475	0.0108425	Irf1/Il6
Fibro1	female	downregulated	GO:0071404	cellular response to low-density lipoprotein particle stimulus	2/45	36.7048	0.00136475	0.0108425	Hmgcs1/Ldlr
Fibro1	female	downregulated	GO:0045765	regulation of angiogenesis	4/45	8.28817	0.00136753	0.0108425	Sparc/Hk2/Thbs1/Gadd45a
Fibro1	female	downregulated	GO:2000145	regulation of cell motility	7/45	4.12886	0.0013712	0.0108425	Sparc/Postn/Thbs1/Timp1/Col18a1/Nr4a3/Gadd45a
Fibro1	female	downregulated	GO:0032760	positive regulation of tumor necrosis factor production	3/45	13.5704	0.0014162	0.0110601	Thbs1/Il6/Spon2
Fibro1	female	downregulated	GO:0060485	mesenchyme development	4/45	8.18259	0.00143337	0.0110601	Loxl2/Thbs1/Il6/Meox1
Fibro1	female	downregulated	GO:0048568	embryonic organ development	5/45	5.98076	0.00143804	0.0110601	Insig1/Socs3/Col18a1/Nr4a3/Hsd17b7
Fibro1	female	downregulated	GO:0043537	negative regulation of blood vessel endothelial cell migration	2/45	35.6852	0.0014436	0.0110601	Thbs1/Gadd45a
Fibro1	female	downregulated	GO:0055094	response to lipoprotein particle	2/45	35.6852	0.0014436	0.0110601	Hmgcs1/Ldlr
Fibro1	female	downregulated	GO:0090317	negative regulation of intracellular protein transport	2/45	35.6852	0.0014436	0.0110601	Insig1/Rab23
Fibro1	female	downregulated	GO:0014013	regulation of gliogenesis	3/45	13.4755	0.00144498	0.0110601	Egr2/Il6/Ldlr
Fibro1	female	downregulated	GO:0002699	positive regulation of immune effector process	4/45	8.15661	0.00145017	0.0110601	Irf1/Il6/Nr4a3/Spon2
Fibro1	female	downregulated	GO:0018130	heterocycle biosynthetic process	14/45	2.3541	0.00145265	0.0110601	Loxl2/Pim1/Irf1/Nr4a1/Trp53inp2/Bhlhe40/Egr2/Il6/Nr4a3/Nr4a2/Ccnd1/Gadd45a/Nfkb2/Meox1
Fibro1	female	downregulated	GO:0000902	cell morphogenesis	7/45	4.08758	0.00145272	0.0110601	Sparc/Postn/Col18a1/Egr2/Il6/Nr4a3/Nr4a2
Fibro1	female	downregulated	GO:1903557	positive regulation of tumor necrosis factor superfamily cytokine production	3/45	13.3819	0.00147413	0.0111815	Thbs1/Il6/Spon2
Fibro1	female	downregulated	GO:1901342	regulation of vasculature development	4/45	8.10515	0.00148418	0.0112162	Sparc/Hk2/Thbs1/Gadd45a
Fibro1	female	downregulated	GO:0019438	aromatic compound biosynthetic process	14/45	2.34734	0.00149404	0.0112493	Loxl2/Pim1/Irf1/Nr4a1/Trp53inp2/Bhlhe40/Egr2/Il6/Nr4a3/Nr4a2/Ccnd1/Gadd45a/Nfkb2/Meox1
Fibro1	female	downregulated	GO:0060341	regulation of cellular localization	7/45	4.05806	0.00151436	0.011354	Insig1/Trp53inp2/Cyp51/Rab23/Inhbb/Il6/Hmgcr
Fibro1	female	downregulated	GO:0001953	negative regulation of cell-matrix adhesion	2/45	34.7207	0.00152458	0.011354	Postn/Thbs1
Fibro1	female	downregulated	GO:0033273	response to vitamin	2/45	34.7207	0.00152458	0.011354	Postn/Pim1
Fibro1	female	downregulated	GO:0043523	regulation of neuron apoptotic process	4/45	8.02917	0.00153623	0.0113885	Il6/Nr4a3/Nr4a2/Ccnd1
Fibro1	female	downregulated	GO:0019219	regulation of nucleobase-containing compound metabolic process	14/45	2.34001	0.00154034	0.0113885	Loxl2/Pim1/Irf1/Nr4a1/Trp53inp2/Bhlhe40/Egr2/Il6/Nr4a3/Nr4a2/Ccnd1/Gadd45a/Nfkb2/Meox1
Fibro1	female	downregulated	GO:0080134	regulation of response to stress	8/45	3.5611	0.0015648	0.0115277	Insig1/Thbs1/Irf1/Socs3/Il6/Hmgcr/Manf/Ldlr
Fibro1	female	downregulated	GO:0030072	peptide hormone secretion	4/45	7.9793	0.00157163	0.0115366	Slc16a10/Inhbb/Il6/Hmgcr
Fibro1	female	downregulated	GO:0048585	negative regulation of response to stimulus	9/45	3.20988	0.00159405	0.0116593	Aspn/Insig1/Thbs1/Irf1/Socs3/Il6/Nr4a2/Hmgcr/Ldlr
Fibro1	female	downregulated	GO:0031670	cellular response to nutrient	2/45	33.807	0.00160769	0.0117172	Postn/Pim1
Fibro1	female	downregulated	GO:0001933	negative regulation of protein phosphorylation	4/45	7.88139	0.00164414	0.0119404	Irf1/Socs3/Hmgcr/Gadd45a
Fibro1	female	downregulated	GO:0007399	nervous system development	11/45	2.73228	0.0016693	0.0120803	Postn/Bhlhe40/Rab23/Egr2/Il6/Nr4a3/Nr4a2/Ccnd1/Hsd17b7/Manf/Ldlr
Fibro1	female	downregulated	GO:0044342	type B pancreatic cell proliferation	2/45	32.9402	0.00169292	0.0121652	Nr4a1/Nr4a3
Fibro1	female	downregulated	GO:0071402	cellular response to lipoprotein particle stimulus	2/45	32.9402	0.00169292	0.0121652	Hmgcs1/Ldlr
Fibro1	female	downregulated	GO:0002790	peptide secretion	4/45	7.78586	0.00171895	0.0122761	Slc16a10/Inhbb/Il6/Hmgcr
Fibro1	female	downregulated	GO:0040012	regulation of locomotion	7/45	3.96852	0.00172034	0.0122761	Sparc/Postn/Thbs1/Timp1/Col18a1/Nr4a3/Gadd45a
Fibro1	female	downregulated	GO:0071496	cellular response to external stimulus	4/45	7.76234	0.00173801	0.0123592	Postn/Pim1/Inhbb/Nr4a2
Fibro1	female	downregulated	GO:0002718	regulation of cytokine production involved in immune response	3/45	12.5948	0.00175318	0.0124239	Il6/Nr4a3/Spon2
Fibro1	female	downregulated	GO:0034097	response to cytokine	7/45	3.95108	0.00176404	0.0124578	Hk2/Irf1/Socs3/Timp1/Il6/Stx11/Nfkb2
Fibro1	female	downregulated	GO:0009416	response to light stimulus	4/45	7.71572	0.00177659	0.0124604	Bhlhe40/Timp1/Ccnd1/Hmgcr
Fibro1	female	downregulated	GO:0050708	regulation of protein secretion	4/45	7.71572	0.00177659	0.0124604	Cyp51/Inhbb/Il6/Hmgcr
Fibro1	female	downregulated	GO:0002366	leukocyte activation involved in immune response	4/45	7.64683	0.00183556	0.0128301	Irf1/Il6/Stx11/Nr4a3
Fibro1	female	downregulated	GO:0015031	protein transport	8/45	3.46739	0.00185205	0.0129014	Insig1/Cyp51/Rab23/Egr2/Inhbb/Il6/Stx11/Hmgcr
Fibro1	female	downregulated	GO:0008104	protein localization	11/45	2.69271	0.00187707	0.0130126	Hk2/Insig1/Trp53inp2/Cyp51/Rab23/Egr2/Inhbb/Il6/Homer1/Stx11/Hmgcr
Fibro1	female	downregulated	GO:0009887	animal organ morphogenesis	7/45	3.90646	0.00188176	0.0130126	Aspn/Insig1/Thbs1/Pim1/Rab23/Il6/Nr4a3
Fibro1	female	downregulated	GO:0002444	myeloid leukocyte mediated immunity	3/45	12.2739	0.00188708	0.0130126	Stx11/Nr4a3/Spon2
Fibro1	female	downregulated	GO:0002263	cell activation involved in immune response	4/45	7.55686	0.00191628	0.0131696	Irf1/Il6/Stx11/Nr4a3
Fibro1	female	downregulated	GO:0070727	cellular macromolecule localization	11/45	2.68045	0.00194695	0.0133356	Hk2/Insig1/Trp53inp2/Cyp51/Rab23/Egr2/Inhbb/Il6/Homer1/Stx11/Hmgcr
Fibro1	female	downregulated	GO:0045934	negative regulation of nucleobase-containing compound metabolic process	8/45	3.42122	0.00201484	0.0137546	Loxl2/Irf1/Bhlhe40/Il6/Nr4a3/Nr4a2/Ccnd1/Gadd45a
Fibro1	female	downregulated	GO:0045622	regulation of T-helper cell differentiation	2/45	29.876	0.00205489	0.0139351	Irf1/Il6
Fibro1	female	downregulated	GO:0061081	positive regulation of myeloid leukocyte cytokine production involved in immune response	2/45	29.876	0.00205489	0.0139351	Nr4a3/Spon2
Fibro1	female	downregulated	GO:0071902	positive regulation of protein serine/threonine kinase activity	3/45	11.8951	0.00206322	0.0139454	Thbs1/Pim1/Ccnd1
Fibro1	female	downregulated	GO:0010634	positive regulation of epithelial cell migration	3/45	11.8221	0.00209963	0.0141449	Sparc/Thbs1/Col18a1
Fibro1	female	downregulated	GO:0042326	negative regulation of phosphorylation	4/45	7.36199	0.00210687	0.0141471	Irf1/Socs3/Hmgcr/Gadd45a
Fibro1	female	downregulated	GO:0006468	protein phosphorylation	8/45	3.38739	0.00214423	0.0142101	Thbs1/Pim1/Irf1/Socs3/Il6/Ccnd1/Hmgcr/Gadd45a
Fibro1	female	downregulated	GO:0003009	skeletal muscle contraction	2/45	29.197	0.00215061	0.0142101	Nr4a1/Homer1
Fibro1	female	downregulated	GO:0010613	positive regulation of cardiac muscle hypertrophy	2/45	29.197	0.00215061	0.0142101	Fdps/Nr4a3
Fibro1	female	downregulated	GO:0072595	maintenance of protein localization in organelle	2/45	29.197	0.00215061	0.0142101	Hk2/Insig1
Fibro1	female	downregulated	GO:0015833	peptide transport	4/45	7.32004	0.00215094	0.0142101	Slc16a10/Inhbb/Il6/Hmgcr
Fibro1	female	downregulated	GO:0031644	regulation of nervous system process	3/45	11.6788	0.00217365	0.0142681	Egr2/Il6/Homer1
Fibro1	female	downregulated	GO:0045834	positive regulation of lipid metabolic process	3/45	11.6788	0.00217365	0.0142681	Fdps/Nr4a3/Ldlr
Fibro1	female	downregulated	GO:0014742	positive regulation of muscle hypertrophy	2/45	28.5481	0.00224842	0.0146331	Fdps/Nr4a3
Fibro1	female	downregulated	GO:0043086	negative regulation of catalytic activity	5/45	5.39776	0.00225069	0.0146331	Thbs1/Nr4a1/Timp1/Hmgcr/Gadd45a
Fibro1	female	downregulated	GO:0043549	regulation of kinase activity	5/45	5.39776	0.00225069	0.0146331	Thbs1/Pim1/Ccnd1/Hmgcr/Gadd45a
Fibro1	female	downregulated	GO:0045861	negative regulation of proteolysis	4/45	7.19701	0.00228698	0.0148219	Thbs1/Nr4a1/Timp1/Rab23
Fibro1	female	downregulated	GO:0002702	positive regulation of production of molecular mediator of immune response	3/45	11.4024	0.00232652	0.0149834	Il6/Nr4a3/Spon2
Fibro1	female	downregulated	GO:2000377	regulation of reactive oxygen species metabolic process	3/45	11.4024	0.00232652	0.0149834	Hk2/Thbs1/Gadd45a
Fibro1	female	downregulated	GO:0042176	regulation of protein catabolic process	4/45	7.07805	0.00242885	0.0155359	Timp1/Cyp51/Hmgcr/Ldlr
Fibro1	female	downregulated	GO:0001937	negative regulation of endothelial cell proliferation	2/45	27.3333	0.00245024	0.0155359	Sparc/Thbs1
Fibro1	female	downregulated	GO:0071542	dopaminergic neuron differentiation	2/45	27.3333	0.00245024	0.0155359	Nr4a2/Manf
Fibro1	female	downregulated	GO:0090181	regulation of cholesterol metabolic process	2/45	27.3333	0.00245024	0.0155359	Fdps/Ldlr
Fibro1	female	downregulated	GO:2000516	positive regulation of CD4-positive, alpha-beta T cell activation	2/45	27.3333	0.00245024	0.0155359	Irf1/Il6
Fibro1	female	downregulated	GO:0030335	positive regulation of cell migration	5/45	5.26503	0.00250653	0.0158438	Sparc/Postn/Thbs1/Col18a1/Nr4a3
Fibro1	female	downregulated	GO:0055023	positive regulation of cardiac muscle tissue growth	2/45	26.7639	0.00255425	0.0160957	Pim1/Fdps
Fibro1	female	downregulated	GO:0002367	cytokine production involved in immune response	3/45	10.9489	0.00260979	0.0163952	Il6/Nr4a3/Spon2
Fibro1	female	downregulated	GO:0010951	negative regulation of endopeptidase activity	3/45	10.887	0.00265192	0.0165583	Thbs1/Nr4a1/Timp1
Fibro1	female	downregulated	GO:0033157	regulation of intracellular protein transport	3/45	10.887	0.00265192	0.0165583	Insig1/Rab23/Il6
Fibro1	female	downregulated	GO:1904037	positive regulation of epithelial cell apoptotic process	2/45	26.2177	0.00266031	0.0165602	Thbs1/Col18a1
Fibro1	female	downregulated	GO:0018193	peptidyl-amino acid modification	6/45	4.25386	0.00267725	0.0166151	Loxl2/Irf1/Socs3/Egr2/Il6/Gadd45a
Fibro1	female	downregulated	GO:0042092	type 2 immune response	2/45	25.6933	0.00276842	0.0171177	Irf1/Il6
Fibro1	female	downregulated	GO:0002694	regulation of leukocyte activation	5/45	5.13867	0.00278298	0.0171177	Thbs1/Irf1/Il6/Nr4a3/Ldlr
Fibro1	female	downregulated	GO:0019216	regulation of lipid metabolic process	4/45	6.81521	0.00278329	0.0171177	Insig1/Fdps/Nr4a3/Ldlr
Fibro1	female	downregulated	GO:0044271	cellular nitrogen compound biosynthetic process	15/45	2.1097	0.00283261	0.0173688	Loxl2/Thbs1/Pim1/Irf1/Nr4a1/Trp53inp2/Bhlhe40/Egr2/Il6/Nr4a3/Nr4a2/Ccnd1/Gadd45a/Nfkb2/Meox1
Fibro1	female	downregulated	GO:0060421	positive regulation of heart growth	2/45	25.1895	0.00287858	0.017598	Pim1/Fdps
Fibro1	female	downregulated	GO:0051402	neuron apoptotic process	4/45	6.74366	0.00289075	0.0176198	Il6/Nr4a3/Nr4a2/Ccnd1
Fibro1	female	downregulated	GO:0001775	cell activation	7/45	3.61151	0.00292627	0.0177564	Thbs1/Irf1/Il6/Stx11/Nr4a3/Nfkb2/Ldlr
Fibro1	female	downregulated	GO:0003008	system process	12/45	2.40424	0.00293652	0.0177564	Postn/Nr4a1/Egr2/Inhbb/Fdps/Il6/Homer1/Nr4a3/Nr4a2/Hmgcr/Manf/Ldlr
Fibro1	female	downregulated	GO:0010817	regulation of hormone levels	5/45	5.07372	0.00293917	0.0177564	Slc16a10/Inhbb/Il6/Hmgcr/Hsd17b7
Fibro1	female	downregulated	GO:0042886	amide transport	4/45	6.6563	0.00302903	0.0182454	Slc16a10/Inhbb/Il6/Hmgcr
Fibro1	female	downregulated	GO:0071705	nitrogen compound transport	9/45	2.9197	0.00304476	0.0182864	Insig1/Slc16a10/Cyp51/Rab23/Egr2/Inhbb/Il6/Stx11/Hmgcr
Fibro1	female	downregulated	GO:2000147	positive regulation of cell motility	5/45	5.02608	0.00306042	0.0183123	Sparc/Postn/Thbs1/Col18a1/Nr4a3
Fibro1	female	downregulated	GO:0045892	negative regulation of DNA-templated transcription	7/45	3.57988	0.00307298	0.0183123	Loxl2/Irf1/Bhlhe40/Nr4a3/Nr4a2/Ccnd1/Gadd45a
Fibro1	female	downregulated	GO:0022008	neurogenesis	9/45	2.91528	0.00307589	0.0183123	Postn/Bhlhe40/Egr2/Il6/Nr4a3/Nr4a2/Ccnd1/Manf/Ldlr
Fibro1	female	downregulated	GO:0031646	positive regulation of nervous system process	2/45	24.239	0.00310498	0.0184319	Egr2/Il6
Fibro1	female	downregulated	GO:0050790	regulation of catalytic activity	8/45	3.18381	0.00314843	0.0186358	Thbs1/Pim1/Nr4a1/Timp1/Nr4a2/Ccnd1/Hmgcr/Gadd45a
Fibro1	female	downregulated	GO:1902679	negative regulation of RNA biosynthetic process	7/45	3.55441	0.00319719	0.0188699	Loxl2/Irf1/Bhlhe40/Nr4a3/Nr4a2/Ccnd1/Gadd45a
Fibro1	female	downregulated	GO:0010718	positive regulation of epithelial to mesenchymal transition	2/45	23.7901	0.00322122	0.0189028	Loxl2/Il6
Fibro1	female	downregulated	GO:0050732	negative regulation of peptidyl-tyrosine phosphorylation	2/45	23.7901	0.00322122	0.0189028	Irf1/Socs3
Fibro1	female	downregulated	GO:0030534	adult behavior	3/45	10.089	0.00328633	0.0192297	Homer1/Nr4a3/Nr4a2
Fibro1	female	downregulated	GO:0002042	cell migration involved in sprouting angiogenesis	2/45	23.3576	0.00333948	0.0194297	Thbs1/Nr4a1
Fibro1	female	downregulated	GO:0046638	positive regulation of alpha-beta T cell differentiation	2/45	23.3576	0.00333948	0.0194297	Irf1/Il6
Fibro1	female	downregulated	GO:0002696	positive regulation of leukocyte activation	4/45	6.47187	0.00334908	0.0194303	Thbs1/Irf1/Il6/Nr4a3
Fibro1	female	downregulated	GO:0040017	positive regulation of locomotion	5/45	4.90331	0.00340148	0.0196786	Sparc/Postn/Thbs1/Col18a1/Nr4a3
Fibro1	female	downregulated	GO:0032387	negative regulation of intracellular transport	2/45	22.9405	0.00345975	0.0199593	Insig1/Rab23
Fibro1	female	downregulated	GO:0010596	negative regulation of endothelial cell migration	2/45	22.538	0.00358202	0.0206067	Thbs1/Gadd45a
Fibro1	female	downregulated	GO:0046879	hormone secretion	4/45	6.34403	0.00359586	0.0206283	Slc16a10/Inhbb/Il6/Hmgcr
Fibro1	female	downregulated	GO:0043370	regulation of CD4-positive, alpha-beta T cell differentiation	2/45	22.1494	0.00370629	0.0212025	Irf1/Il6
Fibro1	female	downregulated	GO:0006886	intracellular protein transport	5/45	4.77216	0.00381712	0.0216825	Insig1/Rab23/Egr2/Il6/Stx11
Fibro1	female	downregulated	GO:0000122	negative regulation of transcription by RNA polymerase II	6/45	3.95688	0.00382404	0.0216825	Loxl2/Bhlhe40/Nr4a3/Nr4a2/Ccnd1/Gadd45a
Fibro1	female	downregulated	GO:0043536	positive regulation of blood vessel endothelial cell migration	2/45	21.774	0.00383255	0.0216825	Thbs1/Col18a1
Fibro1	female	downregulated	GO:2000351	regulation of endothelial cell apoptotic process	2/45	21.774	0.00383255	0.0216825	Thbs1/Col18a1
Fibro1	female	downregulated	GO:0009914	hormone transport	4/45	6.22115	0.00385477	0.0217481	Slc16a10/Inhbb/Il6/Hmgcr
Fibro1	female	downregulated	GO:0043030	regulation of macrophage activation	2/45	21.4111	0.0039608	0.0222849	Thbs1/Ldlr
Fibro1	female	downregulated	GO:0050865	regulation of cell activation	5/45	4.72304	0.00398824	0.0223778	Thbs1/Irf1/Il6/Nr4a3/Ldlr
Fibro1	female	downregulated	GO:0010563	negative regulation of phosphorus metabolic process	4/45	6.13206	0.00405707	0.0225269	Irf1/Socs3/Hmgcr/Gadd45a
Fibro1	female	downregulated	GO:0045936	negative regulation of phosphate metabolic process	4/45	6.13206	0.00405707	0.0225269	Irf1/Socs3/Hmgcr/Gadd45a
Fibro1	female	downregulated	GO:0050905	neuromuscular process	3/45	9.35437	0.0040614	0.0225269	Nr4a1/Homer1/Nr4a3
Fibro1	female	downregulated	GO:0010812	negative regulation of cell-substrate adhesion	2/45	21.0601	0.00409102	0.0225269	Postn/Thbs1
Fibro1	female	downregulated	GO:0046676	negative regulation of insulin secretion	2/45	21.0601	0.00409102	0.0225269	Inhbb/Hmgcr
Fibro1	female	downregulated	GO:0050881	musculoskeletal movement	2/45	21.0601	0.00409102	0.0225269	Nr4a1/Homer1
Fibro1	female	downregulated	GO:0010628	positive regulation of gene expression	7/45	3.39859	0.00409303	0.0225269	Postn/Thbs1/Irf1/Il6/Nr4a3/Spon2/Ldlr
Fibro1	female	downregulated	GO:0051649	establishment of localization in cell	9/45	2.79141	0.00410816	0.0225269	Insig1/Nr4a1/Rab23/Egr2/Il6/Stx11/Nr4a3/Hmgcr/Ldlr
Fibro1	female	downregulated	GO:0071363	cellular response to growth factor stimulus	5/45	4.68856	0.0041138	0.0225269	Sparc/Aspn/Thbs1/Nr4a1/Il6
Fibro1	female	downregulated	GO:0050867	positive regulation of cell activation	4/45	6.10293	0.00412608	0.0225339	Thbs1/Irf1/Il6/Nr4a3
Fibro1	female	downregulated	GO:0060284	regulation of cell development	6/45	3.89293	0.00414027	0.0225513	Irf1/Bhlhe40/Cyp51/Egr2/Il6/Ldlr
Fibro1	female	downregulated	GO:0072577	endothelial cell apoptotic process	2/45	20.7204	0.00422322	0.0229239	Thbs1/Col18a1
Fibro1	female	downregulated	GO:0031667	response to nutrient levels	4/45	6.05975	0.00423108	0.0229239	Postn/Pim1/Inhbb/Ldlr
Fibro1	female	downregulated	GO:0007417	central nervous system development	6/45	3.85786	0.0043265	0.0233791	Rab23/Egr2/Nr4a3/Nr4a2/Hsd17b7/Ldlr
Fibro1	female	downregulated	GO:0030199	collagen fibril organization	2/45	20.3915	0.00435739	0.0234224	Loxl2/Col18a1
Fibro1	female	downregulated	GO:0032655	regulation of interleukin-12 production	2/45	20.3915	0.00435739	0.0234224	Thbs1/Irf1
Fibro1	female	downregulated	GO:0000079	regulation of cyclin-dependent protein serine/threonine kinase activity	2/45	20.0729	0.00449351	0.024028	Pim1/Ccnd1
Fibro1	female	downregulated	GO:0046622	positive regulation of organ growth	2/45	20.0729	0.00449351	0.024028	Pim1/Fdps
Fibro1	female	downregulated	GO:0070848	response to growth factor	5/45	4.58155	0.00453468	0.024185	Sparc/Aspn/Thbs1/Nr4a1/Il6
Fibro1	female	downregulated	GO:0051338	regulation of transferase activity	5/45	4.57502	0.00456197	0.0242673	Thbs1/Pim1/Ccnd1/Hmgcr/Gadd45a
Fibro1	female	downregulated	GO:0016070	RNA metabolic process	14/45	2.08308	0.00462994	0.0244018	Loxl2/Pim1/Irf1/Nr4a1/Trp53inp2/Bhlhe40/Egr2/Il6/Nr4a3/Nr4a2/Ccnd1/Gadd45a/Nfkb2/Meox1
Fibro1	female	downregulated	GO:0032615	interleukin-12 production	2/45	19.7641	0.0046316	0.0244018	Thbs1/Irf1
Fibro1	female	downregulated	GO:0050879	multicellular organismal movement	2/45	19.7641	0.0046316	0.0244018	Nr4a1/Homer1
Fibro1	female	downregulated	GO:0032680	regulation of tumor necrosis factor production	3/45	8.9213	0.00463491	0.0244018	Thbs1/Il6/Spon2
Fibro1	female	downregulated	GO:0009306	protein secretion	4/45	5.86606	0.00474507	0.0249177	Cyp51/Inhbb/Il6/Hmgcr
Fibro1	female	downregulated	GO:0035592	establishment of protein localization to extracellular region	4/45	5.8527	0.00478332	0.0250543	Cyp51/Inhbb/Il6/Hmgcr
Fibro1	female	downregulated	GO:1903555	regulation of tumor necrosis factor superfamily cytokine production	3/45	8.79909	0.00481604	0.0251613	Thbs1/Il6/Spon2
Fibro1	female	downregulated	GO:0120036	plasma membrane bounded cell projection organization	8/45	2.96519	0.00484834	0.0252243	Postn/Rab23/Egr2/Il6/Homer1/Nr4a3/Nr4a2/Manf
Fibro1	female	downregulated	GO:0009150	purine ribonucleotide metabolic process	4/45	5.82615	0.00486045	0.0252243	Hk2/Hmgcs1/Rab23/Hmgcr
Fibro1	female	downregulated	GO:0030163	protein catabolic process	6/45	3.76367	0.00487655	0.0252243	Trp53inp2/Timp1/Cyp51/Hmgcr/Sdf2l1/Ldlr
Fibro1	female	downregulated	GO:0008654	phospholipid biosynthetic process	3/45	8.75909	0.00487735	0.0252243	Hmgcs1/Socs3/Fdps
Fibro1	female	downregulated	GO:0043154	negative regulation of cysteine-type endopeptidase activity involved in apoptotic process	2/45	19.1741	0.0049136	0.0253477	Thbs1/Nr4a1
Fibro1	female	downregulated	GO:0032869	cellular response to insulin stimulus	3/45	8.71946	0.00493914	0.0254155	Insig1/Socs3/Inhbb
Fibro1	female	downregulated	GO:0035265	organ growth	3/45	8.68018	0.0050014	0.0255603	Thbs1/Pim1/Fdps
Fibro1	female	downregulated	GO:0050796	regulation of insulin secretion	3/45	8.68018	0.0050014	0.0255603	Inhbb/Il6/Hmgcr
Fibro1	female	downregulated	GO:0007159	leukocyte cell-cell adhesion	4/45	5.77378	0.00501721	0.0255603	Thbs1/Irf1/Il6/Nr4a3
Fibro1	female	downregulated	GO:0071692	protein localization to extracellular region	4/45	5.77378	0.00501721	0.0255603	Cyp51/Inhbb/Il6/Hmgcr
Fibro1	female	downregulated	GO:0032640	tumor necrosis factor production	3/45	8.64126	0.00506413	0.0257353	Thbs1/Il6/Spon2
Fibro1	female	downregulated	GO:0046890	regulation of lipid biosynthetic process	3/45	8.60268	0.00512734	0.0259767	Insig1/Fdps/Ldlr
Fibro1	female	downregulated	GO:0003002	regionalization	4/45	5.73512	0.00513699	0.0259767	Bhlhe40/Rab23/Egr2/Meox1
Fibro1	female	downregulated	GO:0003012	muscle system process	4/45	5.72235	0.00517734	0.0260549	Nr4a1/Fdps/Homer1/Nr4a3
Fibro1	female	downregulated	GO:0048599	oocyte development	2/45	18.6184	0.00520334	0.0260549	Cyp51/Inhbb
Fibro1	female	downregulated	GO:0061082	myeloid leukocyte cytokine production	2/45	18.6184	0.00520334	0.0260549	Nr4a3/Spon2
Fibro1	female	downregulated	GO:1904029	regulation of cyclin-dependent protein kinase activity	2/45	18.6184	0.00520334	0.0260549	Pim1/Ccnd1
Fibro1	female	downregulated	GO:0071706	tumor necrosis factor superfamily cytokine production	3/45	8.52655	0.00525519	0.0262503	Thbs1/Il6/Spon2
Fibro1	female	downregulated	GO:0031400	negative regulation of protein modification process	4/45	5.67182	0.00534088	0.0264712	Irf1/Socs3/Hmgcr/Gadd45a
Fibro1	female	downregulated	GO:0002448	mast cell mediated immunity	2/45	18.3524	0.00535111	0.0264712	Nr4a3/Spon2
Fibro1	female	downregulated	GO:0007622	rhythmic behavior	2/45	18.3524	0.00535111	0.0264712	Egr2/Il6
Fibro1	female	downregulated	GO:0010656	negative regulation of muscle cell apoptotic process	2/45	18.3524	0.00535111	0.0264712	Nr4a3/Hmgcr
Fibro1	female	downregulated	GO:0014911	positive regulation of smooth muscle cell migration	2/45	18.0939	0.00550079	0.0270936	Postn/Nr4a3
Fibro1	female	downregulated	GO:0002285	lymphocyte activation involved in immune response	3/45	8.37826	0.00551662	0.0270936	Irf1/Il6/Stx11
Fibro1	female	downregulated	GO:2000241	regulation of reproductive process	3/45	8.37826	0.00551662	0.0270936	Timp1/Cyp51/Inhbb
Fibro1	female	downregulated	GO:0009259	ribonucleotide metabolic process	4/45	5.58551	0.00563537	0.0274966	Hk2/Hmgcs1/Rab23/Hmgcr
Fibro1	female	downregulated	GO:0009994	oocyte differentiation	2/45	17.8426	0.00565238	0.0274966	Cyp51/Inhbb
Fibro1	female	downregulated	GO:0032507	maintenance of protein location in cell	2/45	17.8426	0.00565238	0.0274966	Hk2/Insig1
Fibro1	female	downregulated	GO:0090278	negative regulation of peptide hormone secretion	2/45	17.8426	0.00565238	0.0274966	Inhbb/Hmgcr
Fibro1	female	downregulated	GO:0030030	cell projection organization	8/45	2.88851	0.0056691	0.0275126	Postn/Rab23/Egr2/Il6/Homer1/Nr4a3/Nr4a2/Manf
Fibro1	female	downregulated	GO:0002700	regulation of production of molecular mediator of immune response	3/45	8.27039	0.00571776	0.0276831	Il6/Nr4a3/Spon2
Fibro1	female	downregulated	GO:0009057	macromolecule catabolic process	7/45	3.18212	0.00584846	0.0282107	Trp53inp2/Timp1/Cyp51/Il6/Hmgcr/Sdf2l1/Ldlr
Fibro1	female	downregulated	GO:0031669	cellular response to nutrient levels	3/45	8.2	0.00585427	0.0282107	Postn/Pim1/Inhbb
Fibro1	female	downregulated	GO:0002792	negative regulation of peptide secretion	2/45	17.3604	0.00596127	0.0286589	Inhbb/Hmgcr
Fibro1	female	downregulated	GO:0036211	protein modification process	11/45	2.31965	0.00597879	0.0286758	Loxl2/Thbs1/Pim1/Irf1/Socs3/Egr2/Il6/Ccnd1/Hmgcr/Gadd45a/Cand2
Fibro1	female	downregulated	GO:0010633	negative regulation of epithelial cell migration	2/45	17.1289	0.00611857	0.0292776	Thbs1/Gadd45a
Fibro1	female	downregulated	GO:0006909	phagocytosis	3/45	8.06276	0.00613315	0.029279	Thbs1/Spon2/Ldlr
Fibro1	female	downregulated	GO:0002697	regulation of immune effector process	4/45	5.43199	0.0062108	0.0295191	Irf1/Il6/Nr4a3/Spon2
Fibro1	female	downregulated	GO:1901565	organonitrogen compound catabolic process	7/45	3.14649	0.00621228	0.0295191	Hk2/Trp53inp2/Timp1/Cyp51/Hmgcr/Sdf2l1/Ldlr
Fibro1	female	downregulated	GO:0019693	ribose phosphate metabolic process	4/45	5.42053	0.00625663	0.029661	Hk2/Hmgcs1/Rab23/Hmgcr
Fibro1	female	downregulated	GO:0007267	cell-cell signaling	8/45	2.82189	0.0065085	0.0307839	Nr4a1/Slc16a10/Inhbb/Il6/Homer1/Stx11/Ccnd1/Hmgcr
Fibro1	female	downregulated	GO:0042093	T-helper cell differentiation	2/45	16.4701	0.00660174	0.0310282	Irf1/Il6
Fibro1	female	downregulated	GO:0046637	regulation of alpha-beta T cell differentiation	2/45	16.4701	0.00660174	0.0310282	Irf1/Il6
Fibro1	female	downregulated	GO:0051726	regulation of cell cycle	6/45	3.53254	0.00660561	0.0310282	Pim1/Irf1/Nr4a1/Nr4a3/Ccnd1/Gadd45a
Fibro1	female	downregulated	GO:0002294	CD4-positive, alpha-beta T cell differentiation involved in immune response	2/45	16.2616	0.00676655	0.031639	Irf1/Il6
Fibro1	female	downregulated	GO:0007584	response to nutrient	2/45	16.2616	0.00676655	0.031639	Postn/Pim1
Fibro1	female	downregulated	GO:0001503	ossification	4/45	5.27584	0.00687303	0.0320637	Aspn/Trp53inp2/Egr2/Il6
Fibro1	female	downregulated	GO:0002293	alpha-beta T cell differentiation involved in immune response	2/45	16.0583	0.00693322	0.0321978	Irf1/Il6
Fibro1	female	downregulated	GO:0042306	regulation of protein import into nucleus	2/45	16.0583	0.00693322	0.0321978	Rab23/Il6
Fibro1	female	downregulated	GO:0010466	negative regulation of peptidase activity	3/45	7.67729	0.00701708	0.0325135	Thbs1/Nr4a1/Timp1
Fibro1	female	downregulated	GO:0007389	pattern specification process	4/45	5.23286	0.00707052	0.0326872	Bhlhe40/Rab23/Egr2/Meox1
Fibro1	female	downregulated	GO:0002287	alpha-beta T cell activation involved in immune response	2/45	15.8601	0.00710175	0.0327576	Irf1/Il6
Fibro1	female	downregulated	GO:0035556	intracellular signal transduction	10/45	2.39856	0.00712972	0.0328127	Thbs1/Pim1/Irf1/Socs3/Il6/Nr4a3/Ccnd1/Hmgcr/Gadd45a/Nfkb2
Fibro1	female	downregulated	GO:0002460	adaptive immune response based on somatic recombination of immune receptors built from immunoglobulin superfamily domains	4/45	5.20108	0.00722109	0.0330845	Irf1/Il6/Stx11/Nfkb2
Fibro1	female	downregulated	GO:0050767	regulation of neurogenesis	4/45	5.20108	0.00722109	0.0330845	Bhlhe40/Egr2/Il6/Ldlr
Fibro1	female	downregulated	GO:0010611	regulation of cardiac muscle hypertrophy	2/45	15.6667	0.00727213	0.0330963	Fdps/Nr4a3
Fibro1	female	downregulated	GO:0071347	cellular response to interleukin-1	2/45	15.6667	0.00727213	0.0330963	Irf1/Il6
Fibro1	female	downregulated	GO:1990874	vascular associated smooth muscle cell proliferation	2/45	15.6667	0.00727213	0.0330963	Nr4a3/Spon2
Fibro1	female	downregulated	GO:0045321	leukocyte activation	6/45	3.45341	0.00735354	0.0333926	Thbs1/Irf1/Il6/Stx11/Nr4a3/Ldlr
Fibro1	female	downregulated	GO:0050730	regulation of peptidyl-tyrosine phosphorylation	3/45	7.52734	0.00740658	0.033559	Irf1/Socs3/Il6
Fibro1	female	downregulated	GO:1904888	cranial skeletal system development	2/45	15.4779	0.00744436	0.0335816	Insig1/Rab23
Fibro1	female	downregulated	GO:2000514	regulation of CD4-positive, alpha-beta T cell activation	2/45	15.4779	0.00744436	0.0335816	Irf1/Il6
Fibro1	female	downregulated	GO:0042180	cellular ketone metabolic process	3/45	7.49805	0.007486	0.0336952	Insig1/Nr4a3/Hmgcr
Fibro1	female	downregulated	GO:0014743	regulation of muscle hypertrophy	2/45	15.1137	0.00779433	0.0349295	Fdps/Nr4a3
Fibro1	female	downregulated	GO:0055021	regulation of cardiac muscle tissue growth	2/45	15.1137	0.00779433	0.0349295	Pim1/Fdps
Fibro1	female	downregulated	GO:0072593	reactive oxygen species metabolic process	3/45	7.35496	0.00789065	0.035284	Hk2/Thbs1/Gadd45a
Fibro1	female	downregulated	GO:0032722	positive regulation of chemokine production	2/45	14.938	0.00797206	0.035416	Postn/Il6
Fibro1	female	downregulated	GO:2000117	negative regulation of cysteine-type endopeptidase activity	2/45	14.938	0.00797206	0.035416	Thbs1/Nr4a1
Fibro1	female	downregulated	GO:2000379	positive regulation of reactive oxygen species metabolic process	2/45	14.938	0.00797206	0.035416	Thbs1/Gadd45a
Fibro1	female	downregulated	GO:0048705	skeletal system morphogenesis	3/45	7.2717	0.00813955	0.0359021	Insig1/Thbs1/Rab23
Fibro1	female	downregulated	GO:0090257	regulation of muscle system process	3/45	7.2717	0.00813955	0.0359021	Nr4a1/Fdps/Nr4a3
Fibro1	female	downregulated	GO:0090276	regulation of peptide hormone secretion	3/45	7.2717	0.00813955	0.0359021	Inhbb/Il6/Hmgcr
Fibro1	female	downregulated	GO:0002292	T cell differentiation involved in immune response	2/45	14.7663	0.00815161	0.0359021	Irf1/Il6
Fibro1	female	downregulated	GO:0030073	insulin secretion	3/45	7.21723	0.00830804	0.0365126	Inhbb/Il6/Hmgcr
Fibro1	female	downregulated	GO:0002791	regulation of peptide secretion	3/45	7.13704	0.00856462	0.0375596	Inhbb/Il6/Hmgcr
Fibro1	female	downregulated	GO:0007155	cell adhesion	7/45	2.95229	0.00870483	0.0380929	Postn/Thbs1/Irf1/Col18a1/Il6/Nr4a3/Spon2
Fibro1	female	downregulated	GO:0090087	regulation of peptide transport	3/45	7.08456	0.00873825	0.0381576	Inhbb/Il6/Hmgcr
Fibro1	female	downregulated	GO:0010827	regulation of glucose transmembrane transport	2/45	13.9638	0.00907651	0.0393828	Hk2/Nr4a3
Fibro1	female	downregulated	GO:0042542	response to hydrogen peroxide	2/45	13.9638	0.00907651	0.0393828	Il6/Nr4a3
Fibro1	female	downregulated	GO:0060420	regulation of heart growth	2/45	13.9638	0.00907651	0.0393828	Pim1/Fdps
Fibro1	female	downregulated	GO:0014015	positive regulation of gliogenesis	2/45	13.8136	0.00926687	0.0401238	Egr2/Il6
Fibro1	female	downregulated	GO:0006163	purine nucleotide metabolic process	4/45	4.80249	0.00949586	0.0409511	Hk2/Hmgcs1/Rab23/Hmgcr
Fibro1	female	downregulated	GO:0043412	macromolecule modification	11/45	2.17874	0.00949794	0.0409511	Loxl2/Thbs1/Pim1/Irf1/Socs3/Egr2/Il6/Ccnd1/Hmgcr/Gadd45a/Cand2
Fibro1	female	downregulated	GO:0030155	regulation of cell adhesion	5/45	3.82341	0.00957502	0.0411967	Postn/Thbs1/Irf1/Il6/Nr4a3
Fibro1	female	downregulated	GO:0045785	positive regulation of cell adhesion	4/45	4.78461	0.00961746	0.0412926	Thbs1/Irf1/Il6/Nr4a3
Fibro1	female	downregulated	GO:0043410	positive regulation of MAPK cascade	4/45	4.77571	0.00967864	0.0414683	Thbs1/Il6/Hmgcr/Gadd45a
Fibro1	female	downregulated	GO:0043299	leukocyte degranulation	2/45	13.3819	0.00984864	0.0419473	Stx11/Nr4a3
Fibro1	female	downregulated	GO:0070555	response to interleukin-1	2/45	13.3819	0.00984864	0.0419473	Irf1/Il6
Fibro1	female	downregulated	GO:0031175	neuron projection development	6/45	3.24411	0.00985189	0.0419473	Postn/Egr2/Il6/Nr4a3/Nr4a2/Manf
Fibro1	female	downregulated	GO:0016192	vesicle-mediated transport	7/45	2.87306	0.0100316	0.0425971	Insig1/Thbs1/Tnfaip2/Stx11/Nr4a3/Spon2/Ldlr
Fibro1	female	downregulated	GO:0050810	regulation of steroid biosynthetic process	2/45	13.244	0.0100461	0.0425971	Insig1/Fdps
Fibro1	female	downregulated	GO:0035967	cellular response to topologically incorrect protein	2/45	13.1088	0.0102453	0.0431737	Ccnd1/Sdf2l1
Fibro1	female	downregulated	GO:0045185	maintenance of protein location	2/45	13.1088	0.0102453	0.0431737	Hk2/Insig1
Fibro1	female	downregulated	GO:0045685	regulation of glial cell differentiation	2/45	13.1088	0.0102453	0.0431737	Egr2/Ldlr
Fibro1	female	downregulated	GO:0044344	cellular response to fibroblast growth factor stimulus	2/45	12.9764	0.0104463	0.0438402	Thbs1/Nr4a1
Fibro1	female	downregulated	GO:0071901	negative regulation of protein serine/threonine kinase activity	2/45	12.9764	0.0104463	0.0438402	Hmgcr/Gadd45a
Fibro1	female	downregulated	GO:0002252	immune effector process	5/45	3.72151	0.010678	0.0446673	Irf1/Il6/Stx11/Nr4a3/Spon2
Fibro1	female	downregulated	GO:0032386	regulation of intracellular transport	3/45	6.57679	0.010687	0.0446673	Insig1/Rab23/Il6
Fibro1	female	downregulated	GO:0010717	regulation of epithelial to mesenchymal transition	2/45	12.5948	0.0110597	0.0459436	Loxl2/Il6
Fibro1	female	downregulated	GO:0042632	cholesterol homeostasis	2/45	12.5948	0.0110597	0.0459436	Insig1/Ldlr
Fibro1	female	downregulated	GO:0071774	response to fibroblast growth factor	2/45	12.5948	0.0110597	0.0459436	Thbs1/Nr4a1
Fibro1	female	downregulated	GO:0042593	glucose homeostasis	3/45	6.46644	0.0111852	0.0462291	Hk2/Il6/Hmgcr
Fibro1	female	downregulated	GO:1903039	positive regulation of leukocyte cell-cell adhesion	3/45	6.46644	0.0111852	0.0462291	Irf1/Il6/Nr4a3
Fibro1	female	downregulated	GO:0035914	skeletal muscle cell differentiation	2/45	12.4725	0.0112676	0.0462291	Nr4a1/Egr2
Fibro1	female	downregulated	GO:0043367	CD4-positive, alpha-beta T cell differentiation	2/45	12.4725	0.0112676	0.0462291	Irf1/Il6
Fibro1	female	downregulated	GO:0046635	positive regulation of alpha-beta T cell activation	2/45	12.4725	0.0112676	0.0462291	Irf1/Il6
Fibro1	female	downregulated	GO:0055092	sterol homeostasis	2/45	12.4725	0.0112676	0.0462291	Insig1/Ldlr
Fibro1	female	downregulated	GO:0033500	carbohydrate homeostasis	3/45	6.44482	0.0112864	0.0462291	Hk2/Il6/Hmgcr
Fibro1	female	downregulated	GO:0001938	positive regulation of endothelial cell proliferation	2/45	12.3526	0.0114773	0.0469014	Nr4a1/Col18a1
Fibro1	female	downregulated	GO:0010720	positive regulation of cell development	4/45	4.53946	0.0114963	0.0469014	Irf1/Cyp51/Egr2/Il6
Fibro1	female	downregulated	GO:0072521	purine-containing compound metabolic process	4/45	4.51552	0.0117033	0.0476507	Hk2/Hmgcs1/Rab23/Hmgcr
Fibro1	female	downregulated	GO:0014910	regulation of smooth muscle cell migration	2/45	12.0062	0.0121165	0.0492354	Postn/Nr4a3
Fibro1	female	downregulated	GO:0045860	positive regulation of protein kinase activity	3/45	6.25649	0.0122214	0.0495634	Thbs1/Pim1/Ccnd1
Fibro1	female	downregulated	GO:0050877	nervous system process	9/45	2.35191	0.0122669	0.0496496	Nr4a1/Egr2/Il6/Homer1/Nr4a3/Nr4a2/Hmgcr/Manf/Ldlr
Fibro1	female	downregulated	GO:0018108	peptidyl-tyrosine phosphorylation	3/45	6.23625	0.012328	0.0497205	Irf1/Socs3/Il6
Fibro1	female	downregulated	GO:0043502	regulation of muscle adaptation	2/45	11.8951	0.012333	0.0497205	Fdps/Nr4a3
Fibro1	female	downregulated	GO:0071407	cellular response to organic cyclic compound	4/45	4.43754	0.0124104	0.0499343	Insig1/Pim1/Inhbb/Nr4a3
Fibro2	male	upregulated	GO:0061077	chaperone-mediated protein folding	6/63	41.71	6.88912e-09	1.25589e-05	Hsph1/Dnajb1/Chordc1/Fkbp5/Hspb1/Cd74
Fibro2	male	upregulated	GO:0051604	protein maturation	11/63	9.43347	2.03617e-08	1.85596e-05	Hsph1/Ifi205/Dnaja1/Dnajb1/Chordc1/Spon1/Naa16/Fkbp5/Serpine1/Hspb1/Cd74
Fibro2	male	upregulated	GO:0006457	protein folding	7/63	18.6725	9.76777e-08	5.93555e-05	Hsph1/Dnaja1/Dnajb1/Chordc1/Fkbp5/Hspb1/Cd74
Fibro2	male	upregulated	GO:0048583	regulation of response to stimulus	26/63	2.86137	1.90775e-07	8.69459e-05	Ifi205/Arhgap24/Dnaja1/Chordc1/Slit3/Bcl6/Elf1/Pde10a/Il6ra/Alkal2/Ccdc117/Serpine1/Gpnmb/Lox/Pgf/Usp12/C4b/Trim65/Sertad3/Gnai1/Abcb1b/Pde8a/Hspb1/Cd74/C1qa/Ppl
Fibro2	male	upregulated	GO:0009408	response to heat	5/63	25.4894	1.59427e-06	0.000534298	Dnaja1/Dnajb1/Chordc1/Bag3/Hspb1
Fibro2	male	upregulated	GO:0009266	response to temperature stimulus	6/63	16.4842	1.75852e-06	0.000534298	Dnaja1/Dnajb1/Rbm3/Chordc1/Bag3/Hspb1
Fibro2	male	upregulated	GO:0002682	regulation of immune system process	15/63	4.09651	2.36773e-06	0.000616624	Zbtb16/Hsph1/Ifi205/Bcl6/Elf1/Serpine1/Gpnmb/Lox/Pgf/Usp12/C4b/Hspb1/Cd74/C1qa/Ppl
Fibro2	male	upregulated	GO:0006950	response to stress	23/63	2.65141	5.16423e-06	0.0011768	Hsph1/Ifi205/Arhgap24/Dnaja1/Dnajb1/Rbm3/Chordc1/Bag3/Bcl6/Trf/Il6ra/Ccdc117/Serpine1/Pgf/Trim65/Sertad3/Abcb1b/Angptl4/Hspb1/Cd74/Lyz2/C1qa/Ppl
Fibro2	male	upregulated	GO:0009605	response to external stimulus	19/63	2.97319	9.32787e-06	0.00188941	Ifi205/Slit3/Bag3/Bcl6/Trf/Fkbp5/Dpyd/Serpine1/Lox/Prkab2/Pgf/Trim65/Sertad3/Angptl4/Hspb1/Cd74/Lyz2/C1qa/Ppl
Fibro2	male	upregulated	GO:0002376	immune system process	19/63	2.92137	1.2013e-05	0.00218997	Zbtb16/Hsph1/Ifi205/Bcl6/Trf/Elf1/Il6ra/Serpine1/Gpnmb/Lox/Pgf/Usp12/C4b/Trim65/Sertad3/Hspb1/Cd74/C1qa/Ppl
Fibro2	male	upregulated	GO:0009893	positive regulation of metabolic process	21/63	2.48517	4.2668e-05	0.00661578	Zbtb16/Hsph1/Ifi205/Rbm3/Spon1/Bag3/Trf/Elf1/Cpt1a/Il6ra/Ccdc117/Serpine1/Gpnmb/Prkab2/Pgf/Igf2bp2/Trim65/Sertad3/Angptl4/Hspb1/Cd74
Fibro2	male	upregulated	GO:0002684	positive regulation of immune system process	11/63	4.28067	4.35488e-05	0.00661578	Zbtb16/Hsph1/Ifi205/Bcl6/Elf1/Serpine1/Pgf/Usp12/C4b/Cd74/C1qa
Fibro2	male	upregulated	GO:0001568	blood vessel development	9/63	5.26024	4.89367e-05	0.00669025	Arhgap24/Hpgd/Il6ra/Serpine1/Lox/Pgf/Prkx/Angptl4/Hspb1
Fibro2	male	upregulated	GO:0051085	chaperone cofactor-dependent protein refolding	3/63	41.71	5.13788e-05	0.00669025	Hsph1/Dnajb1/Cd74
Fibro2	male	upregulated	GO:0080134	regulation of response to stress	12/63	3.81546	5.72659e-05	0.00695972	Ifi205/Dnaja1/Chordc1/Bcl6/Ccdc117/Serpine1/Trim65/Sertad3/Abcb1b/Hspb1/Cd74/Ppl
Fibro2	male	upregulated	GO:0001944	vasculature development	9/63	5.03571	6.84159e-05	0.00746207	Arhgap24/Hpgd/Il6ra/Serpine1/Lox/Pgf/Prkx/Angptl4/Hspb1
Fibro2	male	upregulated	GO:0072359	circulatory system development	11/63	4.06353	6.95859e-05	0.00746207	Arhgap24/Slit3/Hpgd/Il6ra/Serpine1/Jph2/Lox/Pgf/Prkx/Angptl4/Hspb1
Fibro2	male	upregulated	GO:0051084	'de novo' post-translational protein folding	3/63	36.2218	7.88262e-05	0.00765676	Hsph1/Dnajb1/Cd74
Fibro2	male	upregulated	GO:0006458	'de novo' protein folding	3/63	35.293	8.52625e-05	0.00765676	Hsph1/Dnajb1/Cd74
Fibro2	male	upregulated	GO:0023057	negative regulation of signaling	12/63	3.651	8.72868e-05	0.00765676	Ifi205/Arhgap24/Dnaja1/Slit3/Bcl6/Elf1/Pde10a/Serpine1/Lox/Gnai1/Hspb1/Cd74
Fibro2	male	upregulated	GO:0010648	negative regulation of cell communication	12/63	3.64376	8.89515e-05	0.00765676	Ifi205/Arhgap24/Dnaja1/Slit3/Bcl6/Elf1/Pde10a/Serpine1/Lox/Gnai1/Hspb1/Cd74
Fibro2	male	upregulated	GO:0007155	cell adhesion	12/63	3.61505	9.58885e-05	0.00765676	Zbtb16/Hsph1/Spon1/Bcl6/Il6ra/Ccn5/Serpine1/Gpnmb/Prkx/Ctnna3/Hspb1/Cd74
Fibro2	male	upregulated	GO:0065009	regulation of molecular function	15/63	2.98057	0.00010133	0.00765676	Ifi205/Arhgap24/Dnaja1/Dnajb1/Chordc1/Spon1/Bcl6/Il6ra/Serpine1/Jph2/Lox/Abcb1b/Angptl4/Hspb1/Cd74
Fibro2	male	upregulated	GO:0048514	blood vessel morphogenesis	8/63	5.43774	0.000105971	0.00765676	Arhgap24/Hpgd/Serpine1/Lox/Pgf/Prkx/Angptl4/Hspb1
Fibro2	male	upregulated	GO:0031325	positive regulation of cellular metabolic process	19/63	2.49496	0.000107884	0.00765676	Zbtb16/Hsph1/Ifi205/Rbm3/Spon1/Bag3/Trf/Elf1/Cpt1a/Il6ra/Ccdc117/Serpine1/Gpnmb/Pgf/Igf2bp2/Trim65/Sertad3/Hspb1/Cd74
Fibro2	male	upregulated	GO:0001817	regulation of cytokine production	9/63	4.73542	0.000109202	0.00765676	Ifi205/Bcl6/Elf1/Il6ra/Serpine1/Gpnmb/Trim65/Hspb1/Cd74
Fibro2	male	upregulated	GO:0006915	apoptotic process	14/63	3.11359	0.000114478	0.00772939	Zbtb16/Hsph1/Ifi205/Dnaja1/Bag3/Naa16/Bcl6/Hpgd/Fhit/Serpine1/Lox/Angptl4/Hspb1/Cd74
Fibro2	male	upregulated	GO:0051246	regulation of protein metabolic process	15/63	2.90263	0.000136263	0.00874612	Ifi205/Dnaja1/Rbm3/Chordc1/Spon1/Il6ra/Fhit/Serpine1/Gpnmb/Lox/Pgf/Igf2bp2/Trim65/Hspb1/Cd74
Fibro2	male	upregulated	GO:0141124	intracellular signaling cassette	13/63	3.24512	0.00013957	0.00874612	Arhgap24/Dnaja1/Bcl6/Trf/Pde10a/Il6ra/Alkal2/Gpnmb/Lox/Gnai1/Pde8a/Hspb1/Cd74
Fibro2	male	upregulated	GO:0022407	regulation of cell-cell adhesion	7/63	6.11746	0.00014393	0.00874612	Zbtb16/Hsph1/Bcl6/Il6ra/Gpnmb/Hspb1/Cd74
Fibro2	male	upregulated	GO:0042325	regulation of phosphorylation	10/63	4.03526	0.000163527	0.00925723	Dnaja1/Chordc1/Trf/Il6ra/Gpnmb/Lox/Pgf/Trim65/Hspb1/Cd74
Fibro2	male	upregulated	GO:0009968	negative regulation of signal transduction	11/63	3.68656	0.000164512	0.00925723	Ifi205/Arhgap24/Dnaja1/Slit3/Bcl6/Elf1/Pde10a/Serpine1/Lox/Hspb1/Cd74
Fibro2	male	upregulated	GO:0012501	programmed cell death	14/63	2.99596	0.000171812	0.00925723	Zbtb16/Hsph1/Ifi205/Dnaja1/Bag3/Naa16/Bcl6/Hpgd/Fhit/Serpine1/Lox/Angptl4/Hspb1/Cd74
Fibro2	male	upregulated	GO:0008219	cell death	14/63	2.99456	0.000172653	0.00925723	Zbtb16/Hsph1/Ifi205/Dnaja1/Bag3/Naa16/Bcl6/Hpgd/Fhit/Serpine1/Lox/Angptl4/Hspb1/Cd74
Fibro2	male	upregulated	GO:0042981	regulation of apoptotic process	12/63	3.35101	0.000195287	0.0100598	Zbtb16/Hsph1/Dnaja1/Bag3/Naa16/Bcl6/Hpgd/Serpine1/Lox/Angptl4/Hspb1/Cd74
Fibro2	male	upregulated	GO:0034605	cellular response to heat	3/63	26.4698	0.000202061	0.0100598	Dnajb1/Chordc1/Bag3
Fibro2	male	upregulated	GO:0036211	protein modification process	17/63	2.56066	0.000204176	0.0100598	Dnaja1/Chordc1/Naa16/Fkbp5/Il6ra/Galnt15/Pptc7/Klhl2/Gpnmb/Lox/Pgf/Usp12/Prkx/Trim65/Cog3/Hspb1/Cd74
Fibro2	male	upregulated	GO:0001816	cytokine production	9/63	4.33293	0.00021238	0.0101171	Ifi205/Bcl6/Elf1/Il6ra/Serpine1/Gpnmb/Trim65/Hspb1/Cd74
Fibro2	male	upregulated	GO:0008283	cell population proliferation	14/63	2.93035	0.000216438	0.0101171	Zbtb16/Slit3/Bcl6/Trf/Hpgd/Il6ra/Ccdc117/Ccn5/Serpine1/Gpnmb/Pgf/Prkx/Abcb1b/Cd74
Fibro2	male	upregulated	GO:0045581	negative regulation of T cell differentiation	3/63	25.026	0.000238753	0.0108812	Bcl6/Hspb1/Cd74
Fibro2	male	upregulated	GO:1903037	regulation of leukocyte cell-cell adhesion	6/63	6.79718	0.00025254	0.0109515	Zbtb16/Hsph1/Bcl6/Gpnmb/Hspb1/Cd74
Fibro2	male	upregulated	GO:0043067	regulation of programmed cell death	12/63	3.24821	0.000260331	0.0109515	Zbtb16/Hsph1/Dnaja1/Bag3/Naa16/Bcl6/Hpgd/Serpine1/Lox/Angptl4/Hspb1/Cd74
Fibro2	male	upregulated	GO:0050863	regulation of T cell activation	6/63	6.7472	0.000262714	0.0109515	Zbtb16/Hsph1/Bcl6/Gpnmb/Hspb1/Cd74
Fibro2	male	upregulated	GO:1902532	negative regulation of intracellular signal transduction	7/63	5.53736	0.000264326	0.0109515	Arhgap24/Dnaja1/Bcl6/Pde10a/Lox/Hspb1/Cd74
Fibro2	male	upregulated	GO:0009966	regulation of signal transduction	17/63	2.48242	0.000296128	0.0119965	Ifi205/Arhgap24/Dnaja1/Slit3/Bcl6/Elf1/Pde10a/Il6ra/Alkal2/Serpine1/Gpnmb/Lox/Usp12/Gnai1/Pde8a/Hspb1/Cd74
Fibro2	male	upregulated	GO:0043066	negative regulation of apoptotic process	9/63	4.08032	0.000330563	0.0128574	Hsph1/Dnaja1/Bag3/Naa16/Bcl6/Serpine1/Angptl4/Hspb1/Cd74
Fibro2	male	upregulated	GO:0009892	negative regulation of metabolic process	17/63	2.45894	0.000331486	0.0128574	Zbtb16/Ifi205/Dnaja1/Dnajb1/Fmo2/Rbm3/Chordc1/Spon1/Slit3/Bcl6/Il6ra/Fhit/Serpine1/Jph2/Gpnmb/Igf2bp2/Hspb1
Fibro2	male	upregulated	GO:0045620	negative regulation of lymphocyte differentiation	3/63	21.5067	0.000373908	0.0142007	Bcl6/Hspb1/Cd74
Fibro2	male	upregulated	GO:0043069	negative regulation of programmed cell death	9/63	3.96285	0.000408981	0.0145107	Hsph1/Dnaja1/Bag3/Naa16/Bcl6/Serpine1/Angptl4/Hspb1/Cd74
Fibro2	male	upregulated	GO:0007159	leukocyte cell-cell adhesion	6/63	6.1862	0.000416799	0.0145107	Zbtb16/Hsph1/Bcl6/Gpnmb/Hspb1/Cd74
Fibro2	male	upregulated	GO:0051128	regulation of cellular component organization	15/63	2.6148	0.000425234	0.0145107	Hsph1/Ifi205/Arhgap24/Dnajb1/Chordc1/Slit3/Bcl6/Trf/Alkal2/Ccn5/Serpine1/Trim65/Sertad3/Gnai1/Hspb1
Fibro2	male	upregulated	GO:0043412	macromolecule modification	17/63	2.40511	0.000430241	0.0145107	Dnaja1/Chordc1/Naa16/Fkbp5/Il6ra/Galnt15/Pptc7/Klhl2/Gpnmb/Lox/Pgf/Usp12/Prkx/Trim65/Cog3/Hspb1/Cd74
Fibro2	male	upregulated	GO:1902531	regulation of intracellular signal transduction	12/63	3.07067	0.000434053	0.0145107	Arhgap24/Dnaja1/Bcl6/Pde10a/Il6ra/Alkal2/Gpnmb/Lox/Gnai1/Pde8a/Hspb1/Cd74
Fibro2	male	upregulated	GO:0001932	regulation of protein phosphorylation	9/63	3.92891	0.000435303	0.0145107	Dnaja1/Chordc1/Il6ra/Gpnmb/Lox/Pgf/Trim65/Hspb1/Cd74
Fibro2	male	upregulated	GO:0050868	negative regulation of T cell activation	4/63	11.3286	0.000437787	0.0145107	Bcl6/Gpnmb/Hspb1/Cd74
Fibro2	male	upregulated	GO:0048585	negative regulation of response to stimulus	12/63	3.05703	0.0004518	0.0147077	Ifi205/Arhgap24/Dnaja1/Slit3/Bcl6/Elf1/Pde10a/Serpine1/Lox/Trim65/Hspb1/Cd74
Fibro2	male	upregulated	GO:0030155	regulation of cell adhesion	8/63	4.36961	0.000464088	0.0148427	Zbtb16/Hsph1/Bcl6/Il6ra/Serpine1/Gpnmb/Hspb1/Cd74
Fibro2	male	upregulated	GO:2000147	positive regulation of cell motility	7/63	5.02608	0.000472737	0.0148586	Bcl6/Trf/Serpine1/Gpnmb/Pgf/Hspb1/Cd74
Fibro2	male	upregulated	GO:0042127	regulation of cell population proliferation	12/63	3.03512	0.000481952	0.0148915	Zbtb16/Slit3/Bcl6/Trf/Hpgd/Il6ra/Ccdc117/Ccn5/Serpine1/Gpnmb/Pgf/Cd74
Fibro2	male	upregulated	GO:0050921	positive regulation of chemotaxis	4/63	10.924	0.000502103	0.014928	Serpine1/Pgf/Hspb1/Cd74
Fibro2	male	upregulated	GO:0035556	intracellular signal transduction	15/63	2.56988	0.000511156	0.014928	Ifi205/Arhgap24/Dnaja1/Bcl6/Trf/Pde10a/Il6ra/Alkal2/Fhit/Gpnmb/Lox/Gnai1/Pde8a/Hspb1/Cd74
Fibro2	male	upregulated	GO:0019220	regulation of phosphate metabolic process	10/63	3.49436	0.00051412	0.014928	Dnaja1/Chordc1/Trf/Il6ra/Gpnmb/Lox/Pgf/Trim65/Hspb1/Cd74
Fibro2	male	upregulated	GO:0051174	regulation of phosphorus metabolic process	10/63	3.4917	0.000517183	0.014928	Dnaja1/Chordc1/Trf/Il6ra/Gpnmb/Lox/Pgf/Trim65/Hspb1/Cd74
Fibro2	male	upregulated	GO:0006935	chemotaxis	6/63	5.92012	0.000525387	0.014928	Slit3/Serpine1/Lox/Pgf/Hspb1/Cd74
Fibro2	male	upregulated	GO:0042330	taxis	6/63	5.89477	0.000537353	0.014928	Slit3/Serpine1/Lox/Pgf/Hspb1/Cd74
Fibro2	male	upregulated	GO:0040017	positive regulation of locomotion	7/63	4.90331	0.000547471	0.014928	Bcl6/Trf/Serpine1/Gpnmb/Pgf/Hspb1/Cd74
Fibro2	male	upregulated	GO:0006796	phosphate-containing compound metabolic process	15/63	2.55272	0.000548643	0.014928	Dnaja1/Fmo2/Chordc1/Trf/Il6ra/Pptc7/Dpyd/Fhit/Gpnmb/Lox/Pgf/Prkx/Trim65/Hspb1/Cd74
Fibro2	male	upregulated	GO:0042110	T cell activation	7/63	4.86616	0.000572665	0.0151357	Zbtb16/Hsph1/Bcl6/Il6ra/Gpnmb/Hspb1/Cd74
[truncated: 2,301 more rows]

## Sheet: TableS9
Table S9| Overlapped Enriched GO Biological Process terms between male and female offspring.
Cell	Type	ID	Description	Rank male	Rank female
Endo1	up	GO:0006457	protein folding	1	68
Fibro1	up	GO:0048514	blood vessel morphogenesis	1	1
Fibro2	down	GO:0006695	cholesterol biosynthetic process	1	43
Fibro2	up	GO:0061077	chaperone-mediated protein folding	1	80
Mac1	down	GO:0002521	leukocyte differentiation	1	17
Endo1	up	GO:0009719	response to endogenous stimulus	2	203
Fibro1	down	GO:0048731	system development	2	11
Fibro1	up	GO:0001568	blood vessel development	2	2
Fibro2	down	GO:1902653	secondary alcohol biosynthetic process	2	44
Fibro2	up	GO:0051604	protein maturation	2	145
Endo1	up	GO:0009893	positive regulation of metabolic process	3	17
Fibro1	down	GO:0060349	bone morphogenesis	3	214
Fibro1	up	GO:0001944	vasculature development	3	3
Fibro2	down	GO:0016126	sterol biosynthetic process	3	49
Endo1	up	GO:0036211	protein modification process	4	103
Fibro1	down	GO:0030154	cell differentiation	4	28
Fibro1	up	GO:0001525	angiogenesis	4	34
Fibro2	down	GO:0046165	alcohol biosynthetic process	4	104
Fibro2	up	GO:0048583	regulation of response to stimulus	4	41
Fibro1	down	GO:0048869	cellular developmental process	5	29
Fibro1	up	GO:0072359	circulatory system development	5	12
Fibro2	down	GO:0008203	cholesterol metabolic process	5	17
Endo1	up	GO:0010033	response to organic substance	6	50
Fibro1	up	GO:0043542	endothelial cell migration	6	94
Fibro2	down	GO:1902652	secondary alcohol metabolic process	6	21
Endo1	up	GO:0006950	response to stress	7	2
Fibro1	up	GO:0006457	protein folding	7	166
Fibro2	down	GO:0016125	sterol metabolic process	7	22
Fibro2	up	GO:0002682	regulation of immune system process	7	33
Mac1	down	GO:2000026	regulation of multicellular organismal development	7	280
Fibro1	down	GO:0072359	circulatory system development	8	34
Fibro1	up	GO:0035239	tube morphogenesis	8	8
Fibro2	up	GO:0006950	response to stress	8	17
Fibro1	up	GO:0051604	protein maturation	9	124
Fibro2	up	GO:0009605	response to external stimulus	9	1
Mac1	down	GO:0043066	negative regulation of apoptotic process	9	138
Fibro1	up	GO:0061077	chaperone-mediated protein folding	10	62
Fibro2	up	GO:0002376	immune system process	10	59
Mac1	down	GO:0043069	negative regulation of programmed cell death	10	142
Fibro1	down	GO:0009653	anatomical structure morphogenesis	11	12
Fibro1	up	GO:0009893	positive regulation of metabolic process	11	90
Endo1	up	GO:0043412	macromolecule modification	12	132
Fibro1	down	GO:0048583	regulation of response to stimulus	12	76
Fibro1	up	GO:0010631	epithelial cell migration	12	136
Fibro2	down	GO:0006066	alcohol metabolic process	12	64
Fibro2	up	GO:0002684	positive regulation of immune system process	12	85
Fibro1	down	GO:0035239	tube morphogenesis	13	45
Fibro1	up	GO:0090132	epithelium migration	13	138
Fibro2	up	GO:0001568	blood vessel development	13	13
Fibro1	down	GO:0008283	cell population proliferation	14	98
Fibro1	up	GO:0090130	tissue migration	14	145
Fibro1	down	GO:0035295	tube development	15	62
Fibro1	up	GO:0001667	ameboidal-type cell migration	15	51
Fibro2	down	GO:0008202	steroid metabolic process	15	67
Mac1	down	GO:0030097	hemopoiesis	15	53
Fibro1	up	GO:0048870	cell motility	16	91
Fibro2	up	GO:0001944	vasculature development	16	16
Fibro1	up	GO:0042981	regulation of apoptotic process	17	110
Fibro2	up	GO:0072359	circulatory system development	17	14
Fibro1	up	GO:0035295	tube development	18	10
Fibro1	up	GO:0043067	regulation of programmed cell death	19	117
Fibro1	down	GO:0048514	blood vessel morphogenesis	20	57
Fibro1	up	GO:2000145	regulation of cell motility	20	72
Mac1	down	GO:0009605	response to external stimulus	20	1
Endo1	up	GO:0031325	positive regulation of cellular metabolic process	21	29
Fibro1	down	GO:0048513	animal organ development	21	14
Fibro1	up	GO:0040011	locomotion	21	63
Mac1	down	GO:0051241	negative regulation of multicellular organismal process	21	210
Fibro1	down	GO:0048468	cell development	22	129
Fibro1	up	GO:0040012	regulation of locomotion	22	78
Mac1	down	GO:0002376	immune system process	22	11
Endo1	up	GO:0035556	intracellular signal transduction	23	19
Fibro1	down	GO:0060348	bone development	23	198
Fibro1	up	GO:0031325	positive regulation of cellular metabolic process	23	137
Fibro2	up	GO:0065009	regulation of molecular function	23	67
Endo1	up	GO:0010604	positive regulation of macromolecule metabolic process	24	36
Fibro1	up	GO:0016477	cell migration	24	59
Fibro2	up	GO:0048514	blood vessel morphogenesis	24	32
Fibro1	down	GO:0001501	skeletal system development	25	103
Fibro1	up	GO:2000026	regulation of multicellular organismal development	25	180
Fibro2	down	GO:0048583	regulation of response to stimulus	25	19
Mac1	down	GO:0010628	positive regulation of gene expression	25	213
Fibro1	down	GO:0001525	angiogenesis	26	65
Fibro1	up	GO:0035556	intracellular signal transduction	26	150
Fibro2	down	GO:0010033	response to organic substance	26	12
Fibro1	down	GO:0001568	blood vessel development	27	31
Fibro1	up	GO:0045581	negative regulation of T cell differentiation	27	191
Fibro2	up	GO:0006915	apoptotic process	27	100
Fibro1	down	GO:0048705	skeletal system morphogenesis	28	462
Fibro2	down	GO:0051239	regulation of multicellular organismal process	28	1
Fibro2	up	GO:0051246	regulation of protein metabolic process	28	126
Fibro1	down	GO:0045595	regulation of cell differentiation	29	84
Fibro1	up	GO:0051239	regulation of multicellular organismal process	29	48
Fibro1	down	GO:0048646	anatomical structure formation involved in morphogenesis	30	24
Mac1	down	GO:0043154	negative regulation of cysteine-type endopeptidase activity involved in apoptotic process	30	147
Fibro1	down	GO:0001944	vasculature development	31	36
Fibro2	down	GO:0030198	extracellular matrix organization	31	5
Mac1	down	GO:0060326	cell chemotaxis	31	44
Fibro1	up	GO:0030155	regulation of cell adhesion	32	144
Fibro2	down	GO:0045229	external encapsulating structure organization	32	6
Fibro1	down	GO:0042127	regulation of cell population proliferation	33	127
Fibro1	up	GO:0045620	negative regulation of lymphocyte differentiation	33	211
Fibro2	down	GO:0043062	extracellular structure organization	33	7
Fibro2	up	GO:0012501	programmed cell death	33	102
Fibro1	up	GO:0048646	anatomical structure formation involved in morphogenesis	34	108
Fibro2	up	GO:0008219	cell death	34	103
Fibro1	up	GO:0023051	regulation of signaling	35	79
Fibro2	up	GO:0042981	regulation of apoptotic process	35	127
Fibro1	down	GO:0008284	positive regulation of cell population proliferation	36	110
Fibro1	up	GO:0019216	regulation of lipid metabolic process	36	175
Mac1	down	GO:0022409	positive regulation of cell-cell adhesion	36	192
Fibro1	down	GO:0050793	regulation of developmental process	37	38
Fibro1	up	GO:0065009	regulation of molecular function	37	161
Fibro1	down	GO:0009888	tissue development	38	16
Fibro1	up	GO:0006915	apoptotic process	38	194
Endo1	up	GO:0051173	positive regulation of nitrogen compound metabolic process	39	46
Fibro1	down	GO:0070887	cellular response to chemical stimulus	39	37
Fibro1	up	GO:0010557	positive regulation of macromolecule biosynthetic process	39	92
Mac1	down	GO:0051094	positive regulation of developmental process	39	260
Fibro1	up	GO:0010604	positive regulation of macromolecule metabolic process	40	229
Fibro2	down	GO:0009605	response to external stimulus	40	29
Fibro2	up	GO:0045581	negative regulation of T cell differentiation	40	70
Mac1	down	GO:1902105	regulation of leukocyte differentiation	40	54
Fibro1	down	GO:0001503	ossification	41	439
Fibro1	up	GO:0009968	negative regulation of signal transduction	41	119
Fibro1	up	GO:0012501	programmed cell death	42	212
Fibro2	up	GO:0043067	regulation of programmed cell death	42	137
Endo1	up	GO:0051604	protein maturation	43	117
Fibro1	up	GO:0008219	cell death	43	213
Mac1	down	GO:2000117	negative regulation of cysteine-type endopeptidase activity	43	183
Endo1	up	GO:0065009	regulation of molecular function	44	198
Fibro1	down	GO:0009887	animal organ morphogenesis	44	296
Fibro1	up	GO:0010468	regulation of gene expression	44	106
Fibro1	down	GO:0050673	epithelial cell proliferation	46	60
Fibro1	up	GO:0050793	regulation of developmental process	46	254
Fibro2	up	GO:0043066	negative regulation of apoptotic process	46	131
Mac1	down	GO:0042981	regulation of apoptotic process	46	57
Endo1	up	GO:0048583	regulation of response to stimulus	47	32
Fibro1	down	GO:0022008	neurogenesis	47	344
Fibro1	up	GO:0031328	positive regulation of cellular biosynthetic process	47	107
Endo1	up	GO:0031667	response to nutrient levels	48	243
Fibro2	up	GO:0045620	negative regulation of lymphocyte differentiation	48	79
Endo1	up	GO:0042221	response to chemical	49	18
Fibro1	down	GO:0007399	nervous system development	49	283
Fibro1	up	GO:0009891	positive regulation of biosynthetic process	49	109
Fibro2	up	GO:0043069	negative regulation of programmed cell death	49	138
Mac1	down	GO:0043067	regulation of programmed cell death	49	62
Fibro1	down	GO:0080134	regulation of response to stress	50	278
Fibro1	up	GO:0010594	regulation of endothelial cell migration	50	67
Fibro2	down	GO:0042221	response to chemical	50	10
Mac1	down	GO:0010557	positive regulation of macromolecule biosynthetic process	50	112
Endo1	up	GO:0051240	positive regulation of multicellular organismal process	51	248
Fibro2	up	GO:0051128	regulation of cellular component organization	51	90
Mac1	down	GO:0060284	regulation of cell development	51	130
Endo1	up	GO:0048584	positive regulation of response to stimulus	52	114
Fibro1	down	GO:0006066	alcohol metabolic process	53	20
Fibro1	up	GO:0045766	positive regulation of angiogenesis	53	68
Mac1	down	GO:0045595	regulation of cell differentiation	53	316
Fibro1	up	GO:0043066	negative regulation of apoptotic process	54	209
Fibro2	up	GO:0001932	regulation of protein phosphorylation	54	139
Mac1	down	GO:0010468	regulation of gene expression	54	202
Fibro1	up	GO:0010646	regulation of cell communication	55	80
Fibro2	up	GO:0050868	negative regulation of T cell activation	55	142
Mac1	down	GO:1903706	regulation of hemopoiesis	55	88
Fibro1	down	GO:0051239	regulation of multicellular organismal process	56	4
Fibro1	up	GO:1904018	positive regulation of vasculature development	56	70
Fibro1	up	GO:0051085	chaperone cofactor-dependent protein refolding	57	121
Mac1	down	GO:0006935	chemotaxis	57	92
Fibro1	up	GO:0045765	regulation of angiogenesis	58	123
Fibro2	up	GO:2000147	positive regulation of cell motility	58	28
Fibro1	up	GO:0030334	regulation of cell migration	59	65
Mac1	down	GO:0042330	taxis	59	93
Fibro1	up	GO:1901342	regulation of vasculature development	60	126
Fibro2	down	GO:0003012	muscle system process	60	89
Fibro2	up	GO:0050921	positive regulation of chemotaxis	60	10
Mac1	down	GO:0031328	positive regulation of cellular biosynthetic process	60	122
Fibro1	down	GO:0043542	endothelial cell migration	61	61
Fibro1	down	GO:0006720	isoprenoid metabolic process	62	102
Fibro1	up	GO:0045580	regulation of T cell differentiation	62	188
Mac1	down	GO:0009891	positive regulation of biosynthetic process	62	127
Fibro1	down	GO:0023051	regulation of signaling	63	132
Fibro1	up	GO:0043069	negative regulation of programmed cell death	63	219
Mac1	down	GO:0031324	negative regulation of cellular metabolic process	63	237
Endo1	up	GO:0042127	regulation of cell population proliferation	64	94
Fibro1	down	GO:0051093	negative regulation of developmental process	64	71
Fibro1	up	GO:0023057	negative regulation of signaling	64	49
Fibro2	down	GO:0072359	circulatory system development	64	14
Fibro2	up	GO:0006935	chemotaxis	64	45
Mac1	down	GO:0030098	lymphocyte differentiation	64	24
Fibro1	up	GO:0010648	negative regulation of cell communication	65	50
Fibro2	up	GO:0042330	taxis	65	46
Endo1	up	GO:0141124	intracellular signaling cassette	66	5
Fibro1	up	GO:0048583	regulation of response to stimulus	66	23
Fibro2	down	GO:0016477	cell migration	66	37
Fibro2	up	GO:0040017	positive regulation of locomotion	66	30
Mac1	down	GO:0032652	regulation of interleukin-1 production	66	233
Fibro1	up	GO:0048731	system development	67	33
Mac1	down	GO:0006952	defense response	68	13
Fibro1	down	GO:0009966	regulation of signal transduction	69	120
Fibro1	up	GO:0007155	cell adhesion	69	153
Mac1	down	GO:0044419	biological process involved in interspecies interaction between organisms	70	6
Mac1	down	GO:0032612	interleukin-1 production	71	49
Fibro1	up	GO:0048585	negative regulation of response to stimulus	72	230
Fibro2	down	GO:0099550	trans-synaptic signaling, modulating synaptic transmission	72	9
Mac1	down	GO:0006950	response to stress	72	7
Fibro1	up	GO:0051084	'de novo' post-translational protein folding	73	131
Fibro1	up	GO:0006458	'de novo' protein folding	74	140
Fibro2	up	GO:0048584	positive regulation of response to stimulus	74	37
Mac1	down	GO:0022407	regulation of cell-cell adhesion	75	281
Endo1	up	GO:0043434	response to peptide hormone	76	228
Fibro1	up	GO:0141124	intracellular signaling cassette	77	134
Fibro2	down	GO:0071310	cellular response to organic substance	78	93
Fibro1	down	GO:0042221	response to chemical	79	17
Fibro2	up	GO:0060326	cell chemotaxis	79	92
Mac1	down	GO:0010605	negative regulation of macromolecule metabolic process	79	151
Fibro1	up	GO:0006950	response to stress	80	31
Mac1	down	GO:0045785	positive regulation of cell adhesion	80	289
Fibro1	down	GO:0010468	regulation of gene expression	81	124
Fibro1	up	GO:0045619	regulation of lymphocyte differentiation	81	225
Mac1	down	GO:1903131	mononuclear cell differentiation	82	28
Mac1	down	GO:0032101	regulation of response to external stimulus	84	23
Fibro1	up	GO:0051240	positive regulation of multicellular organismal process	85	17
Fibro1	up	GO:0007166	cell surface receptor signaling pathway	86	111
Endo1	up	GO:0010243	response to organonitrogen compound	88	153
Fibro1	down	GO:0035966	response to topologically incorrect protein	88	121
Mac1	down	GO:0002761	regulation of myeloid leukocyte differentiation	88	265
Endo1	up	GO:0009605	response to external stimulus	89	8
Mac1	down	GO:0006955	immune response	89	15
Endo1	up	GO:0048585	negative regulation of response to stimulus	91	34
Fibro1	up	GO:0010632	regulation of epithelial cell migration	91	105
Fibro2	up	GO:0032101	regulation of response to external stimulus	91	35
Mac1	down	GO:0006915	apoptotic process	91	43
Fibro1	up	GO:0009653	anatomical structure morphogenesis	92	77
Mac1	down	GO:0043086	negative regulation of catalytic activity	92	318
Endo1	up	GO:0061077	chaperone-mediated protein folding	93	9
Fibro1	down	GO:0006950	response to stress	93	19
Fibro1	up	GO:1903037	regulation of leukocyte cell-cell adhesion	93	39
Fibro2	up	GO:0016310	phosphorylation	93	141
Fibro1	up	GO:1902532	negative regulation of intracellular signal transduction	94	152
Fibro2	up	GO:0035239	tube morphogenesis	94	22
Fibro1	up	GO:0050863	regulation of T cell activation	95	40
Endo1	up	GO:0044093	positive regulation of molecular function	96	236
Fibro2	up	GO:0050776	regulation of immune response	96	57
Mac1	down	GO:0012501	programmed cell death	96	18
Mac1	down	GO:0008219	cell death	97	19
Fibro1	down	GO:0120036	plasma membrane bounded cell projection organization	98	393
Fibro2	down	GO:0006950	response to stress	98	4
Mac1	down	GO:0009892	negative regulation of metabolic process	98	90
Mac1	down	GO:0065008	regulation of biological quality	99	184
Mac1	down	GO:0010951	negative regulation of endopeptidase activity	100	291
Endo1	up	GO:0051239	regulation of multicellular organismal process	101	149
Fibro1	up	GO:0051094	positive regulation of developmental process	101	96
Fibro1	up	GO:0051241	negative regulation of multicellular organismal process	103	190
Fibro1	down	GO:0031175	neuron projection development	104	481
Mac1	down	GO:0008283	cell population proliferation	104	258
Fibro1	up	GO:0007159	leukocyte cell-cell adhesion	105	44
Mac1	down	GO:0098542	defense response to other organism	105	94
Fibro1	down	GO:0046165	alcohol biosynthetic process	106	9
Fibro1	up	GO:0050868	negative regulation of T cell activation	106	154
Fibro2	up	GO:0019216	regulation of lipid metabolic process	107	101
Endo1	up	GO:0070887	cellular response to chemical stimulus	108	106
Fibro1	up	GO:0042110	T cell activation	108	100
Fibro1	up	GO:0050790	regulation of catalytic activity	109	178
Fibro2	up	GO:0001525	angiogenesis	109	21
Mac1	down	GO:0043281	regulation of cysteine-type endopeptidase activity involved in apoptotic process	109	87
Fibro2	up	GO:0006955	immune response	110	50
Endo1	up	GO:0016477	cell migration	111	169
Mac1	down	GO:0001659	temperature homeostasis	111	308
Endo1	up	GO:0009968	negative regulation of signal transduction	113	113
Fibro1	up	GO:1903038	negative regulation of leukocyte cell-cell adhesion	113	176
Mac1	down	GO:0051239	regulation of multicellular organismal process	113	208
Fibro1	up	GO:0030098	lymphocyte differentiation	114	250
Mac1	down	GO:0007204	positive regulation of cytosolic calcium ion concentration	114	100
Mac1	down	GO:0010558	negative regulation of macromolecule biosynthetic process	116	275
Endo1	up	GO:0008283	cell population proliferation	117	22
Fibro1	up	GO:0098609	cell-cell adhesion	117	171
Fibro2	up	GO:0051239	regulation of multicellular organismal process	117	140
Fibro2	up	GO:2001243	negative regulation of intrinsic apoptotic signaling pathway	119	106
Mac1	down	GO:0032103	positive regulation of response to external stimulus	119	51
Mac1	down	GO:0051172	negative regulation of nitrogen compound metabolic process	120	165
Endo1	up	GO:0016239	positive regulation of macroautophagy	122	154
Mac1	down	GO:0080134	regulation of response to stress	122	36
Mac1	down	GO:0031327	negative regulation of cellular biosynthetic process	123	294
Mac1	down	GO:1902107	positive regulation of leukocyte differentiation	125	21
Endo1	up	GO:0009966	regulation of signal transduction	126	120
Mac1	down	GO:1903708	positive regulation of hemopoiesis	126	22
Fibro2	up	GO:0002690	positive regulation of leukocyte chemotaxis	127	107
Fibro1	up	GO:0051250	negative regulation of lymphocyte activation	128	193
Mac1	down	GO:0009890	negative regulation of biosynthetic process	128	299
Fibro1	up	GO:0022407	regulation of cell-cell adhesion	129	61
Fibro2	up	GO:0050920	regulation of chemotaxis	129	19
Mac1	down	GO:2000116	regulation of cysteine-type endopeptidase activity	129	116
Endo1	up	GO:1901698	response to nitrogen compound	130	193
Fibro1	up	GO:0090083	regulation of inclusion body assembly	131	93
Fibro2	up	GO:0048870	cell motility	131	88
Endo1	up	GO:0090083	regulation of inclusion body assembly	132	28
Fibro1	up	GO:0022409	positive regulation of cell-cell adhesion	132	71
Fibro2	up	GO:0040011	locomotion	132	95
Fibro1	up	GO:0051128	regulation of cellular component organization	133	231
Fibro2	up	GO:0008284	positive regulation of cell population proliferation	133	143
Endo1	up	GO:0048731	system development	134	7
Fibro1	up	GO:0045785	positive regulation of cell adhesion	134	125
Mac1	down	GO:0031325	positive regulation of cellular metabolic process	134	128
Endo1	up	GO:0002684	positive regulation of immune system process	135	195
Fibro2	up	GO:0098542	defense response to other organism	135	7
Endo1	up	GO:0009653	anatomical structure morphogenesis	136	30
Mac1	down	GO:0010604	positive regulation of macromolecule metabolic process	136	52
Mac1	down	GO:0045934	negative regulation of nucleobase-containing compound metabolic process	137	251
Mac1	down	GO:0030154	cell differentiation	138	282
Fibro1	up	GO:0040013	negative regulation of locomotion	139	165
Mac1	down	GO:0048869	cellular developmental process	139	283
Fibro1	up	GO:0051249	regulation of lymphocyte activation	141	69
Fibro2	up	GO:0050790	regulation of catalytic activity	143	29
Endo1	up	GO:0009896	positive regulation of catabolic process	146	118
Fibro2	up	GO:1902106	negative regulation of leukocyte differentiation	146	112
Endo1	up	GO:0010557	positive regulation of macromolecule biosynthetic process	148	63
Endo1	up	GO:0045595	regulation of cell differentiation	149	211
Fibro2	up	GO:0048731	system development	149	82
Endo1	up	GO:0051707	response to other organism	150	26
Fibro1	up	GO:0002695	negative regulation of leukocyte activation	150	216
Endo1	up	GO:0043207	response to external biotic stimulus	151	27
Fibro2	up	GO:1903707	negative regulation of hemopoiesis	154	118
Endo1	up	GO:0023057	negative regulation of signaling	159	146
Fibro1	up	GO:0022408	negative regulation of cell-cell adhesion	159	236
Endo1	up	GO:0002376	immune system process	161	11
Fibro1	up	GO:0010628	positive regulation of gene expression	161	114
Fibro2	up	GO:0002688	regulation of leukocyte chemotaxis	161	125
Endo1	up	GO:0010648	negative regulation of cell communication	163	147
Fibro1	up	GO:0070841	inclusion body assembly	163	116
Endo1	up	GO:1902531	regulation of intracellular signal transduction	164	3
Fibro1	up	GO:0050866	negative regulation of cell activation	164	102
Endo1	up	GO:0009607	response to biotic stimulus	165	33
Endo1	up	GO:0045087	innate immune response	167	144
Endo1	up	GO:0031328	positive regulation of cellular biosynthetic process	173	69
Fibro1	up	GO:0010563	negative regulation of phosphorus metabolic process	173	202
Fibro2	up	GO:0016064	immunoglobulin mediated immune response	173	24
Fibro1	up	GO:0045936	negative regulation of phosphate metabolic process	174	203
Endo1	up	GO:1902903	regulation of supramolecular fiber organization	175	227
Endo1	up	GO:0070841	inclusion body assembly	177	52
Fibro1	up	GO:0002694	regulation of leukocyte activation	177	86
Fibro2	up	GO:0019724	B cell mediated immunity	177	25
Fibro2	up	GO:0002460	adaptive immune response based on somatic recombination of immune receptors built from immunoglobulin superfamily domains	178	51
Endo1	up	GO:0090066	regulation of anatomical structure size	179	140
Fibro2	up	GO:0051707	response to other organism	179	4
Fibro2	up	GO:0043207	response to external biotic stimulus	180	5
Endo1	up	GO:0051093	negative regulation of developmental process	181	55
Fibro2	up	GO:0035295	tube development	181	36
Endo1	up	GO:0009891	positive regulation of biosynthetic process	185	76
Endo1	up	GO:0048870	cell motility	187	104
Fibro1	up	GO:0009605	response to external stimulus	188	7
Endo1	up	GO:0032535	regulation of cellular component size	191	240
Fibro1	up	GO:0050870	positive regulation of T cell activation	194	45
Mac1	up	GO:0030335	positive regulation of cell migration	196	3
Endo1	up	GO:0006952	defense response	197	115
Fibro1	up	GO:0006935	chemotaxis	201	233
Endo1	up	GO:0044419	biological process involved in interspecies interaction between organisms	202	10
Fibro1	up	GO:0050865	regulation of cell activation	202	47
Endo1	up	GO:0051085	chaperone cofactor-dependent protein refolding	203	65
Fibro1	up	GO:0042330	taxis	203	234
Fibro1	up	GO:0046649	lymphocyte activation	204	177
Endo1	up	GO:1902533	positive regulation of intracellular signal transduction	205	66
Endo1	up	GO:0016241	regulation of macroautophagy	208	230
Mac1	up	GO:2000147	positive regulation of cell motility	210	6
Endo1	up	GO:0002682	regulation of immune system process	217	21
Fibro1	up	GO:0051338	regulation of transferase activity	217	210
Endo1	up	GO:0007399	nervous system development	218	61
Mac1	up	GO:0040017	positive regulation of locomotion	218	9
Endo1	up	GO:0009967	positive regulation of signal transduction	219	192
Fibro1	up	GO:1903039	positive regulation of leukocyte cell-cell adhesion	219	54
Fibro1	up	GO:1902531	regulation of intracellular signal transduction	221	226
Endo1	up	GO:0051084	'de novo' post-translational protein folding	224	71
Fibro1	up	GO:0038084	vascular endothelial growth factor signaling pathway	225	160
Fibro1	up	GO:0042127	regulation of cell population proliferation	228	129
Endo1	up	GO:0006458	'de novo' protein folding	229	75
Endo1	up	GO:0048514	blood vessel morphogenesis	232	172
Fibro1	up	GO:0001775	cell activation	233	104
Endo1	up	GO:0046649	lymphocyte activation	237	35
Fibro1	up	GO:0030336	negative regulation of cell migration	242	128
Endo1	up	GO:0140546	defense response to symbiont	243	80
Fibro1	up	GO:0051049	regulation of transport	245	247
Fibro1	up	GO:0001933	negative regulation of protein phosphorylation	247	130
Endo1	up	GO:0030098	lymphocyte differentiation	248	90
Endo1	up	GO:0007010	cytoskeleton organization	251	139
Fibro1	up	GO:0008283	cell population proliferation	252	85
Fibro1	up	GO:2000146	negative regulation of cell motility	253	139
Endo1	up	GO:0035295	tube development	254	20
Fibro1	up	GO:0050921	positive regulation of chemotaxis	254	162
Endo1	up	GO:0002521	leukocyte differentiation	255	196
Endo1	up	GO:0035239	tube morphogenesis	258	4
Endo1	up	GO:0023051	regulation of signaling	261	217
Fibro1	up	GO:0048513	animal organ development	262	74
Endo1	up	GO:0010646	regulation of cell communication	263	218
Endo1	up	GO:0031647	regulation of protein stability	264	167
Fibro1	up	GO:0042326	negative regulation of phosphorylation	266	155
Fibro1	up	GO:0001819	positive regulation of cytokine production	267	135
Mac1	up	GO:0030334	regulation of cell migration	270	4
Fibro1	up	GO:0032879	regulation of localization	273	248
Fibro1	up	GO:0051251	positive regulation of lymphocyte activation	275	73
Endo1	up	GO:0051493	regulation of cytoskeleton organization	278	116
Fibro1	up	GO:0035924	cellular response to vascular endothelial growth factor stimulus	282	205
Endo1	up	GO:0051130	positive regulation of cellular component organization	286	233
Endo1	up	GO:0051241	negative regulation of multicellular organismal process	288	91
Fibro1	up	GO:0070371	ERK1 and ERK2 cascade	288	170
Endo1	up	GO:1903131	mononuclear cell differentiation	289	119
Endo1	up	GO:0030217	T cell differentiation	290	189
Endo1	up	GO:0030334	regulation of cell migration	292	150
Endo1	up	GO:0051249	regulation of lymphocyte activation	293	122
Endo1	up	GO:0001568	blood vessel development	295	223
Mac1	up	GO:2000145	regulation of cell motility	298	10
Endo1	up	GO:0031331	positive regulation of cellular catabolic process	299	194
Endo1	up	GO:0040011	locomotion	303	98
Endo1	up	GO:0098542	defense response to other organism	306	31
Endo1	up	GO:2000026	regulation of multicellular organismal development	314	170
Endo1	up	GO:0006996	organelle organization	318	191
Mac1	up	GO:0040012	regulation of locomotion	325	11
Mac1	up	GO:0016477	cell migration	393	26
Mac1	up	GO:0040011	locomotion	418	14
Mac1	up	GO:0097191	extrinsic apoptotic signaling pathway	447	18

## Sheet: TableS10
Table S9 | Differentially presented genera identified in male high-fibre offspring.
Genus	log2FoldChange	FDR
Pelethenecus	-9.69547	9.97e-11
CAG.314	-7.25072	3.06e-09
Alistipes_A_871400	-4.81688	0.012547
CAG.95	-3.99763	4.28e-08
Dysosmobacter	-3.29512	0.01405
Angelakisella	-3.08059	0.006378
Sporofaciens	-3.03016	0.006158
Butyribacter	-2.77035	0.000402
Lachnoclostridium_B	-2.22412	0.017469
Evtepia	-2.1366	7.12e-05
Schaedlerella	-2.03176	0.045497
Paralachnospira	-1.73547	0.042973
Eubacterium_J	1.83244	0.042973
